# Supplementary material for: Ligands for Protein Fibrils of Amyloid-β, α‑Synuclein, and Tau
Source: Chem Rev. 2025 May 6;125(11):5282–348. doi: 10.1021/acs.chemrev.4c00838 (PMC12164286; doi:10.1021/acs.chemrev.4c00838)
Supplement: Supplementary file 2 [file cr4c00838_si_002.xlsx]

## Sheet: database - Ligands for Protein 
Compound	SMILES	DOI	Patent number	Kd / nM	Ki / nM	K error / nM	IC50 / nM	IC50 error / nM	Reporting ligand	Target fibril	Target type	Target Source	Sample preparation	Notes	Assay type	Assay conditions
FDDNP	C/C(C1=CC(C=C2)=C(C=C1)C=C2N(C)CCF)=C(C#N)/C#N	10.1523/jneurosci.21-24-j0004.2001		0.12		0.02				Ab40	f	Biosource International Inc. (Camarillo, CA, USA)	Briefly, 0.5 mg of B(1–40) was dissolved in 1 ml of PBS (Sigma, St. Louis, MO), pH 7.4, and mixed with a magnetic stir bar for 3 d at 37°C, resulting in a visibly cloudy solution. The production of AB fibrils was confirmed by imaging with a Jeol 100CX transmission electron microscope (Jeol, Peabody, MA). Additional tests for fibril formation using Congo Red and Thioflavine T were also performed. …	site 1	Fluorescence Saturation	Fresh solutions of 5 mM FDDNP and FENE in ethanol were appropriately diluted with PBS, pH 7.4, to obtain a final concentration range of 0.05–90 nM probe in 4 ml of PBS, pH 7.4 (0.25% ethanol), with 40 ug of AB(1–40) fibrils. Fibrils were vortexed with either probe for 30 sec followed by a 15 min incubation before measuring the fluorescence in Spectrocell Far UV quartz cells (Spectro- cell, Orelan…
FDDNP	C/C(C1=CC(C=C2)=C(C=C1)C=C2N(C)CCF)=C(C#N)/C#N	10.1523/jneurosci.21-24-j0004.2001		1.86		0.22				Ab40	f	Biosource International Inc. (Camarillo, CA, USA)	Briefly, 0.5 mg of B(1–40) was dissolved in 1 ml of PBS (Sigma, St. Louis, MO), pH 7.4, and mixed with a magnetic stir bar for 3 d at 37°C, resulting in a visibly cloudy solution. The production of AB fibrils was confirmed by imaging with a Jeol 100CX transmission electron microscope (Jeol, Peabody, MA). Additional tests for fibril formation using Congo Red and Thioflavine T were also performed. …	site 2	Fluorescence Saturation	Fresh solutions of 5 mM FDDNP and FENE in ethanol were appropriately diluted with PBS, pH 7.4, to obtain a final concentration range of 0.05–90 nM probe in 4 ml of PBS, pH 7.4 (0.25% ethanol), with 40 ug of AB(1–40) fibrils. Fibrils were vortexed with either probe for 30 sec followed by a 15 min incubation before measuring the fluorescence in Spectrocell Far UV quartz cells (Spectro- cell, Orelan…
FENE	CC(C1=CC(C=C2)=C(C=C1)C=C2N(C)CCF)=O	10.1523/jneurosci.21-24-j0004.2001		0.16		0.09				Ab40	f	Biosource International Inc. (Camarillo, CA, USA)	Briefly, 0.5 mg of B(1–40) was dissolved in 1 ml of PBS (Sigma, St. Louis, MO), pH 7.4, and mixed with a magnetic stir bar for 3 d at 37°C, resulting in a visibly cloudy solution. The production of AB fibrils was confirmed by imaging with a Jeol 100CX transmission electron microscope (Jeol, Peabody, MA). Additional tests for fibril formation using Congo Red and Thioflavine T were also performed. …	site 1	Fluorescence Saturation	Fresh solutions of 5 mM FDDNP and FENE in ethanol were appropriately diluted with PBS, pH 7.4, to obtain a final concentration range of 0.05–90 nM probe in 4 ml of PBS, pH 7.4 (0.25% ethanol), with 40 ug of AB(1–40) fibrils. Fibrils were vortexed with either probe for 30 sec followed by a 15 min incubation before measuring the fluorescence in Spectrocell Far UV quartz cells (Spectro- cell, Orelan…
FENE	CC(C1=CC(C=C2)=C(C=C1)C=C2N(C)CCF)=O	10.1523/jneurosci.21-24-j0004.2001		71.2		8.6				Ab40	f	Biosource International Inc. (Camarillo, CA, USA)	Briefly, 0.5 mg of B(1–40) was dissolved in 1 ml of PBS (Sigma, St. Louis, MO), pH 7.4, and mixed with a magnetic stir bar for 3 d at 37°C, resulting in a visibly cloudy solution. The production of AB fibrils was confirmed by imaging with a Jeol 100CX transmission electron microscope (Jeol, Peabody, MA). Additional tests for fibril formation using Congo Red and Thioflavine T were also performed. …	site 2	Fluorescence Saturation	Fresh solutions of 5 mM FDDNP and FENE in ethanol were appropriately diluted with PBS, pH 7.4, to obtain a final concentration range of 0.05–90 nM probe in 4 ml of PBS, pH 7.4 (0.25% ethanol), with 40 ug of AB(1–40) fibrils. Fibrils were vortexed with either probe for 30 sec followed by a 15 min incubation before measuring the fluorescence in Spectrocell Far UV quartz cells (Spectro- cell, Orelan…
FDDNP	CN(CCF)C1=CC(C=CC(/C(C)=C(C#N)/C#N)=C2)=C2C=C1	10.1016/S0306-4522(02)00907-7			0.2				[18F]FDDNP	Ab40	f	Biosource International Inc. (Camarillo, CA, USA)	Briefly, 0.5 mg of Ab(1–40) was dissolved in 1 ml phosphate-buffered saline (PBS), pH 7.4, and mixed with a magnetic stir bar for 3 days at 37 °C resulting in a visibly cloudy solution. Fibrils were used immediately after their production was confirmed. The production of Ab fibrils was confirmed by imaging with a Jeol 100CX transmission electron microscope (Jeol, Peabody, MA, USA). A 5-uL drop fr…		Radioligand Displacement	Solutions of nonradioactive ligand were prepared fresh for each radioactive competition assay. APFF glass fiber filters (0.7-um particle retention; Millipore, Bedford, MA, USA) were used in a 1225 sampling manifold (Millipore) that was modified with stainless steel support screens (Millipore) and glass sample chambers. Vacuum filtration involved 0.865 ug/ml of in vitro fibrils of synthetic Ab(1–4…
FDDNP	CN(CCF)C1=CC(C=CC(/C(C)=C(C#N)/C#N)=C2)=C2C=C1	10.1016/S0306-4522(02)00907-7			234				[18F]FDDNP	Ab40	f	Biosource International Inc. (Camarillo, CA, USA)	Briefly, 0.5 mg of Ab(1–40) was dissolved in 1 ml phosphate-buffered saline (PBS), pH 7.4, and mixed with a magnetic stir bar for 3 days at 37 °C resulting in a visibly cloudy solution. Fibrils were used immediately after their production was confirmed. The production of Ab fibrils was confirmed by imaging with a Jeol 100CX transmission electron microscope (Jeol, Peabody, MA, USA). A 5-uL drop fr…		Radioligand Displacement	Solutions of nonradioactive ligand were prepared fresh for each radioactive competition assay. APFF glass fiber filters (0.7-um particle retention; Millipore, Bedford, MA, USA) were used in a 1225 sampling manifold (Millipore) that was modified with stainless steel support screens (Millipore) and glass sample chambers. Vacuum filtration involved 0.865 ug/ml of in vitro fibrils of synthetic Ab(1–4…
tert-butyl DDNP	CN(CCF)C1=CC(C=CC(/C(C(C)(C)C)=C(C#N)/C#N)=C2)=C2C=C1	10.1016/S0306-4522(02)00907-7			0.91				[18F]FDDNP	Ab40	f	Biosource International Inc. (Camarillo, CA, USA)	Briefly, 0.5 mg of Ab(1–40) was dissolved in 1 ml phosphate-buffered saline (PBS), pH 7.4, and mixed with a magnetic stir bar for 3 days at 37 °C resulting in a visibly cloudy solution. Fibrils were used immediately after their production was confirmed. The production of Ab fibrils was confirmed by imaging with a Jeol 100CX transmission electron microscope (Jeol, Peabody, MA, USA). A 5-uL drop fr…		Radioligand Displacement	Solutions of nonradioactive ligand were prepared fresh for each radioactive competition assay. APFF glass fiber filters (0.7-um particle retention; Millipore, Bedford, MA, USA) were used in a 1225 sampling manifold (Millipore) that was modified with stainless steel support screens (Millipore) and glass sample chambers. Vacuum filtration involved 0.865 ug/ml of in vitro fibrils of synthetic Ab(1–4…
tert-butyl DDNP	CN(CCF)C1=CC(C=CC(/C(C(C)(C)C)=C(C#N)/C#N)=C2)=C2C=C1	10.1016/S0306-4522(02)00907-7			521				[18F]FDDNP	Ab40	f	Biosource International Inc. (Camarillo, CA, USA)	Briefly, 0.5 mg of Ab(1–40) was dissolved in 1 ml phosphate-buffered saline (PBS), pH 7.4, and mixed with a magnetic stir bar for 3 days at 37 °C resulting in a visibly cloudy solution. Fibrils were used immediately after their production was confirmed. The production of Ab fibrils was confirmed by imaging with a Jeol 100CX transmission electron microscope (Jeol, Peabody, MA, USA). A 5-uL drop fr…		Radioligand Displacement	Solutions of nonradioactive ligand were prepared fresh for each radioactive competition assay. APFF glass fiber filters (0.7-um particle retention; Millipore, Bedford, MA, USA) were used in a 1225 sampling manifold (Millipore) that was modified with stainless steel support screens (Millipore) and glass sample chambers. Vacuum filtration involved 0.865 ug/ml of in vitro fibrils of synthetic Ab(1–4…
cDDNP	CN(C)C1=CC(C=CC2=C3CCC/C2=C(C#N)\C#N)=C3C=C1	10.1016/S0306-4522(02)00907-7			0.0066				[18F]FDDNP	Ab40	f	Biosource International Inc. (Camarillo, CA, USA)	Briefly, 0.5 mg of Ab(1–40) was dissolved in 1 ml phosphate-buffered saline (PBS), pH 7.4, and mixed with a magnetic stir bar for 3 days at 37 °C resulting in a visibly cloudy solution. Fibrils were used immediately after their production was confirmed. The production of Ab fibrils was confirmed by imaging with a Jeol 100CX transmission electron microscope (Jeol, Peabody, MA, USA). A 5-uL drop fr…		Radioligand Displacement	Solutions of nonradioactive ligand were prepared fresh for each radioactive competition assay. APFF glass fiber filters (0.7-um particle retention; Millipore, Bedford, MA, USA) were used in a 1225 sampling manifold (Millipore) that was modified with stainless steel support screens (Millipore) and glass sample chambers. Vacuum filtration involved 0.865 ug/ml of in vitro fibrils of synthetic Ab(1–4…
(R)-naproxen	COC1=CC2=C(C=C1)C=C([C@@H](C(O)=O)C)C=C2	10.1016/S0306-4522(02)00907-7			2.76				[18F]FDDNP	Ab40	f	Biosource International Inc. (Camarillo, CA, USA)	Briefly, 0.5 mg of Ab(1–40) was dissolved in 1 ml phosphate-buffered saline (PBS), pH 7.4, and mixed with a magnetic stir bar for 3 days at 37 °C resulting in a visibly cloudy solution. Fibrils were used immediately after their production was confirmed. The production of Ab fibrils was confirmed by imaging with a Jeol 100CX transmission electron microscope (Jeol, Peabody, MA, USA). A 5-uL drop fr…		Radioligand Displacement	Solutions of nonradioactive ligand were prepared fresh for each radioactive competition assay. APFF glass fiber filters (0.7-um particle retention; Millipore, Bedford, MA, USA) were used in a 1225 sampling manifold (Millipore) that was modified with stainless steel support screens (Millipore) and glass sample chambers. Vacuum filtration involved 0.865 ug/ml of in vitro fibrils of synthetic Ab(1–4…
(S)-naproxen	COC1=CC(C=CC([C@@H](C)C(O)=O)=C2)=C2C=C1	10.1016/S0306-4522(02)00907-7			5.7				[18F]FDDNP	Ab40	f	Biosource International Inc. (Camarillo, CA, USA)	Briefly, 0.5 mg of Ab(1–40) was dissolved in 1 ml phosphate-buffered saline (PBS), pH 7.4, and mixed with a magnetic stir bar for 3 days at 37 °C resulting in a visibly cloudy solution. Fibrils were used immediately after their production was confirmed. The production of Ab fibrils was confirmed by imaging with a Jeol 100CX transmission electron microscope (Jeol, Peabody, MA, USA). A 5-uL drop fr…		Radioligand Displacement	Solutions of nonradioactive ligand were prepared fresh for each radioactive competition assay. APFF glass fiber filters (0.7-um particle retention; Millipore, Bedford, MA, USA) were used in a 1225 sampling manifold (Millipore) that was modified with stainless steel support screens (Millipore) and glass sample chambers. Vacuum filtration involved 0.865 ug/ml of in vitro fibrils of synthetic Ab(1–4…
(R)-ibuprofen	CC(C)CC1=CC=C([C@@H](C)C(O)=O)C=C1	10.1016/S0306-4522(02)00907-7			44400	17400			[18F]FDDNP	Ab40	f	Biosource International Inc. (Camarillo, CA, USA)	Briefly, 0.5 mg of Ab(1–40) was dissolved in 1 ml phosphate-buffered saline (PBS), pH 7.4, and mixed with a magnetic stir bar for 3 days at 37 °C resulting in a visibly cloudy solution. Fibrils were used immediately after their production was confirmed. The production of Ab fibrils was confirmed by imaging with a Jeol 100CX transmission electron microscope (Jeol, Peabody, MA, USA). A 5-uL drop fr…		Radioligand Displacement	Solutions of nonradioactive ligand were prepared fresh for each radioactive competition assay. APFF glass fiber filters (0.7-um particle retention; Millipore, Bedford, MA, USA) were used in a 1225 sampling manifold (Millipore) that was modified with stainless steel support screens (Millipore) and glass sample chambers. Vacuum filtration involved 0.865 ug/ml of in vitro fibrils of synthetic Ab(1–4…
(S)-ibuprogen	CC(C)CC1=CC=C([C@H](C)C(O)=O)C=C1	10.1016/S0306-4522(02)00907-7			11300	5200			[18F]FDDNP	Ab40	f	Biosource International Inc. (Camarillo, CA, USA)	Briefly, 0.5 mg of Ab(1–40) was dissolved in 1 ml phosphate-buffered saline (PBS), pH 7.4, and mixed with a magnetic stir bar for 3 days at 37 °C resulting in a visibly cloudy solution. Fibrils were used immediately after their production was confirmed. The production of Ab fibrils was confirmed by imaging with a Jeol 100CX transmission electron microscope (Jeol, Peabody, MA, USA). A 5-uL drop fr…		Radioligand Displacement	Solutions of nonradioactive ligand were prepared fresh for each radioactive competition assay. APFF glass fiber filters (0.7-um particle retention; Millipore, Bedford, MA, USA) were used in a 1225 sampling manifold (Millipore) that was modified with stainless steel support screens (Millipore) and glass sample chambers. Vacuum filtration involved 0.865 ug/ml of in vitro fibrils of synthetic Ab(1–4…
diclofenac	O=C(O)CC1=CC=CC=C1NC2=C(Cl)C=CC=C2Cl	10.1016/S0306-4522(02)00907-7			n.b.				[18F]FDDNP	Ab40	f	Biosource International Inc. (Camarillo, CA, USA)	Briefly, 0.5 mg of Ab(1–40) was dissolved in 1 ml phosphate-buffered saline (PBS), pH 7.4, and mixed with a magnetic stir bar for 3 days at 37 °C resulting in a visibly cloudy solution. Fibrils were used immediately after their production was confirmed. The production of Ab fibrils was confirmed by imaging with a Jeol 100CX transmission electron microscope (Jeol, Peabody, MA, USA). A 5-uL drop fr…		Radioligand Displacement	Solutions of nonradioactive ligand were prepared fresh for each radioactive competition assay. APFF glass fiber filters (0.7-um particle retention; Millipore, Bedford, MA, USA) were used in a 1225 sampling manifold (Millipore) that was modified with stainless steel support screens (Millipore) and glass sample chambers. Vacuum filtration involved 0.865 ug/ml of in vitro fibrils of synthetic Ab(1–4…
CR	CC1=CC(C2=CC=C(/N=N/C3=CC(S(=O)([O-])=O)=C(C=CC=C4)C4=C3N)C(C)=C2)=CC=C1/N=N/C5=CC(S(=O)([O-])=O)=C(C=CC=C6)C6=C5N	10.1016/S0306-4522(02)00907-7			n.b.				[18F]FDDNP	Ab40	f	Biosource International Inc. (Camarillo, CA, USA)	Briefly, 0.5 mg of Ab(1–40) was dissolved in 1 ml phosphate-buffered saline (PBS), pH 7.4, and mixed with a magnetic stir bar for 3 days at 37 °C resulting in a visibly cloudy solution. Fibrils were used immediately after their production was confirmed. The production of Ab fibrils was confirmed by imaging with a Jeol 100CX transmission electron microscope (Jeol, Peabody, MA, USA). A 5-uL drop fr…		Radioligand Displacement	Solutions of nonradioactive ligand were prepared fresh for each radioactive competition assay. APFF glass fiber filters (0.7-um particle retention; Millipore, Bedford, MA, USA) were used in a 1225 sampling manifold (Millipore) that was modified with stainless steel support screens (Millipore) and glass sample chambers. Vacuum filtration involved 0.865 ug/ml of in vitro fibrils of synthetic Ab(1–4…
ThT	OC1=CC=C([N+](C)=C(C2=CC=C(N(C)C)C=C2)S3)C3=C1	10.1016/S0306-4522(02)00907-7			n.b.				[18F]FDDNP	Ab40	f	Biosource International Inc. (Camarillo, CA, USA)	Briefly, 0.5 mg of Ab(1–40) was dissolved in 1 ml phosphate-buffered saline (PBS), pH 7.4, and mixed with a magnetic stir bar for 3 days at 37 °C resulting in a visibly cloudy solution. Fibrils were used immediately after their production was confirmed. The production of Ab fibrils was confirmed by imaging with a Jeol 100CX transmission electron microscope (Jeol, Peabody, MA, USA). A 5-uL drop fr…		Radioligand Displacement	Solutions of nonradioactive ligand were prepared fresh for each radioactive competition assay. APFF glass fiber filters (0.7-um particle retention; Millipore, Bedford, MA, USA) were used in a 1225 sampling manifold (Millipore) that was modified with stainless steel support screens (Millipore) and glass sample chambers. Vacuum filtration involved 0.865 ug/ml of in vitro fibrils of synthetic Ab(1–4…
IDPBF-2	IC1=CC=C2C(C(/C(O2)=C/C=C/C3=CC=C(N(C)C)C=C3)=O)=C1	10.1016/j.bmcl.2022.128679			4.1	1.7			ThT	aS	f	Recombinant (E. Coli)	Purified recombinant α-syn proteins (5 mg/ml) containing 30 mm Tris-HCl (pH 7.5), 10 mm DTT, and 0.1% sodium azide were incubated at 4 °C, room temperature (20∼25 °C), and 37 °C with or without shaking. Incubation with shaking was done with a horizontal shaker (TAITEC) at 200 rpm. After incubation for 7 days, the samples were diluted to 2 mg/ml in saline.		Fluorescence Displacement	a-Syn or Ab(1-42) aggregates (final conc., 0.23 uM) were incubated in Tris-buffered saline (TBS) at room temperature for 30 min in the presence of ThT (final conc., 2.7 uM) with or without PBF derivatives (final conc., 0.12 nM-9.1 μM), and then the mixture was dispensed into Multi Wellplate (0.4 mL × 96 Flatbottomed wells, Sumitomo Bakelite Co., Ltd., Tokyo, Japan) and subjected to fluorescence s…
IDPBF-2	IC1=CC=C2C(C(/C(O2)=C/C=C/C3=CC=C(N(C)C)C=C3)=O)=C1	10.1016/j.bmcl.2022.128679			1.3	0.032			ThT	Ab	f	Osaka Peptide Institute (Osaka, Japan)	Ab(1-42) aggregates were prepared by incubating the Ab(1-42) peptides (0.25 mg/mL in phosphate-buffered saline (PBS), pH 7.4) at 37°C for 42 h with gentle and constant shaking. The formation of Ab(1-42) aggregates was confirmed with measurement of the fluorescence intensity of Thioflavin T (ThT).		Fluorescence Displacement	a-Syn or Ab(1-42) aggregates (final conc., 0.23 uM) were incubated in Tris-buffered saline (TBS) at room temperature for 30 min in the presence of ThT (final conc., 2.7 uM) with or without PBF derivatives (final conc., 0.12 nM-9.1 μM), and then the mixture was dispensed into Multi Wellplate (0.4 mL × 96 Flatbottomed wells, Sumitomo Bakelite Co., Ltd., Tokyo, Japan) and subjected to fluorescence s…
INPBF-2	IC1=CC=C2C(C(/C(O2)=C/C=C/C3=CC=C([N+]([O-])=O)C=C3)=O)=C1	10.1016/j.bmcl.2022.128679			3.4	0.38			ThT	aS	f	Recombinant (E. Coli)	Purified recombinant α-syn proteins (5 mg/ml) containing 30 mm Tris-HCl (pH 7.5), 10 mm DTT, and 0.1% sodium azide were incubated at 4 °C, room temperature (20∼25 °C), and 37 °C with or without shaking. Incubation with shaking was done with a horizontal shaker (TAITEC) at 200 rpm. After incubation for 7 days, the samples were diluted to 2 mg/ml in saline.		Fluorescence Displacement	a-Syn or Ab(1-42) aggregates (final conc., 0.23 uM) were incubated in Tris-buffered saline (TBS) at room temperature for 30 min in the presence of ThT (final conc., 2.7 uM) with or without PBF derivatives (final conc., 0.12 nM-9.1 μM), and then the mixture was dispensed into Multi Wellplate (0.4 mL × 96 Flatbottomed wells, Sumitomo Bakelite Co., Ltd., Tokyo, Japan) and subjected to fluorescence s…
INPBF-2	IC1=CC=C2C(C(/C(O2)=C/C=C/C3=CC=C([N+]([O-])=O)C=C3)=O)=C1	10.1016/j.bmcl.2022.128679			2	0.63			ThT	Ab	f	Osaka Peptide Institute (Osaka, Japan)	Ab(1-42) aggregates were prepared by incubating the Ab(1-42) peptides (0.25 mg/mL in phosphate-buffered saline (PBS), pH 7.4) at 37°C for 42 h with gentle and constant shaking. The formation of Ab(1-42) aggregates was confirmed with measurement of the fluorescence intensity of Thioflavin T (ThT).		Fluorescence Displacement	a-Syn or Ab(1-42) aggregates (final conc., 0.23 uM) were incubated in Tris-buffered saline (TBS) at room temperature for 30 min in the presence of ThT (final conc., 2.7 uM) with or without PBF derivatives (final conc., 0.12 nM-9.1 μM), and then the mixture was dispensed into Multi Wellplate (0.4 mL × 96 Flatbottomed wells, Sumitomo Bakelite Co., Ltd., Tokyo, Japan) and subjected to fluorescence s…
IDPBF-3	IC1=CC=C2C(C(/C(O2)=C/C=C/C=C/C3=CC=C(N(C)C)C=C3)=O)=C1	10.1016/j.bmcl.2022.128679			0.37	0.056			ThT	aS	f	Recombinant (E. Coli)	Purified recombinant α-syn proteins (5 mg/ml) containing 30 mm Tris-HCl (pH 7.5), 10 mm DTT, and 0.1% sodium azide were incubated at 4 °C, room temperature (20∼25 °C), and 37 °C with or without shaking. Incubation with shaking was done with a horizontal shaker (TAITEC) at 200 rpm. After incubation for 7 days, the samples were diluted to 2 mg/ml in saline.		Fluorescence Displacement	a-Syn or Ab(1-42) aggregates (final conc., 0.23 uM) were incubated in Tris-buffered saline (TBS) at room temperature for 30 min in the presence of ThT (final conc., 2.7 uM) with or without PBF derivatives (final conc., 0.12 nM-9.1 μM), and then the mixture was dispensed into Multi Wellplate (0.4 mL × 96 Flatbottomed wells, Sumitomo Bakelite Co., Ltd., Tokyo, Japan) and subjected to fluorescence s…
IDPBF-3	IC1=CC=C2C(C(/C(O2)=C/C=C/C=C/C3=CC=C(N(C)C)C=C3)=O)=C1	10.1016/j.bmcl.2022.128679			0.6	0.26			ThT	Ab	f	Osaka Peptide Institute (Osaka, Japan)	Ab(1-42) aggregates were prepared by incubating the Ab(1-42) peptides (0.25 mg/mL in phosphate-buffered saline (PBS), pH 7.4) at 37°C for 42 h with gentle and constant shaking. The formation of Ab(1-42) aggregates was confirmed with measurement of the fluorescence intensity of Thioflavin T (ThT).		Fluorescence Displacement	a-Syn or Ab(1-42) aggregates (final conc., 0.23 uM) were incubated in Tris-buffered saline (TBS) at room temperature for 30 min in the presence of ThT (final conc., 2.7 uM) with or without PBF derivatives (final conc., 0.12 nM-9.1 μM), and then the mixture was dispensed into Multi Wellplate (0.4 mL × 96 Flatbottomed wells, Sumitomo Bakelite Co., Ltd., Tokyo, Japan) and subjected to fluorescence s…
INPBF-3	IC1=CC=C2C(C(/C(O2)=C/C=C/C=C/C3=CC=C([N+]([O-])=O)C=C3)=O)=C1	10.1016/j.bmcl.2022.128679			0.28	0.17			ThT	aS	f	Recombinant (E. Coli)	Purified recombinant α-syn proteins (5 mg/ml) containing 30 mm Tris-HCl (pH 7.5), 10 mm DTT, and 0.1% sodium azide were incubated at 4 °C, room temperature (20∼25 °C), and 37 °C with or without shaking. Incubation with shaking was done with a horizontal shaker (TAITEC) at 200 rpm. After incubation for 7 days, the samples were diluted to 2 mg/ml in saline.		Fluorescence Displacement	a-Syn or Ab(1-42) aggregates (final conc., 0.23 uM) were incubated in Tris-buffered saline (TBS) at room temperature for 30 min in the presence of ThT (final conc., 2.7 uM) with or without PBF derivatives (final conc., 0.12 nM-9.1 μM), and then the mixture was dispensed into Multi Wellplate (0.4 mL × 96 Flatbottomed wells, Sumitomo Bakelite Co., Ltd., Tokyo, Japan) and subjected to fluorescence s…
INPBF-3	IC1=CC=C2C(C(/C(O2)=C/C=C/C=C/C3=CC=C([N+]([O-])=O)C=C3)=O)=C1	10.1016/j.bmcl.2022.128679			1.2	0.55			ThT	Ab	f	Osaka Peptide Institute (Osaka, Japan)	Ab(1-42) aggregates were prepared by incubating the Ab(1-42) peptides (0.25 mg/mL in phosphate-buffered saline (PBS), pH 7.4) at 37°C for 42 h with gentle and constant shaking. The formation of Ab(1-42) aggregates was confirmed with measurement of the fluorescence intensity of Thioflavin T (ThT).		Fluorescence Displacement	a-Syn or Ab(1-42) aggregates (final conc., 0.23 uM) were incubated in Tris-buffered saline (TBS) at room temperature for 30 min in the presence of ThT (final conc., 2.7 uM) with or without PBF derivatives (final conc., 0.12 nM-9.1 μM), and then the mixture was dispensed into Multi Wellplate (0.4 mL × 96 Flatbottomed wells, Sumitomo Bakelite Co., Ltd., Tokyo, Japan) and subjected to fluorescence s…
Alagille2011-3a	NC(C=C1)=CC=C1C2=CN(C3=CC=C(OC)C=C3S4)C4=N2	10.1016/j.bmcl.2011.03.052			29.8	2.1			[3H]BTA-1	Ab40	f	Not specified	Not specified		Radioligand Displacement	Not specified
Alagille2011-3b	CNC(C=C1)=CC=C1C2=CN(C3=CC=C(OC)C=C3S4)C4=N2	10.1016/j.bmcl.2011.03.052			6.09	0.08			[3H]BTA-1	Ab40	f	Not specified	Not specified		Radioligand Displacement	Not specified
Alagille2011-3c	CN(C)C(C=C1)=CC=C1C2=CN(C3=CC=C(OC)C=C3S4)C4=N2	10.1016/j.bmcl.2011.03.052			58.6	4.7			[3H]BTA-1	Ab40	f	Not specified	Not specified		Radioligand Displacement	Not specified
Alagille2011-3d	FC1=CC=C(C(S2)=C1)N3C2=NC(C4=CC=C(N)C=C4)=C3	10.1016/j.bmcl.2011.03.052			133	21			[3H]BTA-1	Ab40	f	Not specified	Not specified		Radioligand Displacement	Not specified
Alagille2011-3e	FC1=CC=C(C(S2)=C1)N3C2=NC(C4=CC=C(NC)C=C4)=C3	10.1016/j.bmcl.2011.03.052			38.1	2.6			[3H]BTA-1	Ab40	f	Not specified	Not specified		Radioligand Displacement	Not specified
Alagille2011-3f	FC1=CC=C(C(S2)=C1)N3C2=NC(C4=CC=C(N(C)C)C=C4)=C3	10.1016/j.bmcl.2011.03.052			42.9	5.7			[3H]BTA-1	Ab40	f	Not specified	Not specified		Radioligand Displacement	Not specified
Alagille2011-3g	BrC1=CC=C(C(S2)=C1)N3C2=NC(C4=CC=C(N)C=C4)=C3	10.1016/j.bmcl.2011.03.052			28.8	1.2			[3H]BTA-1	Ab40	f	Not specified	Not specified		Radioligand Displacement	Not specified
Alagille2011-3h	BrC1=CC=C(C(S2)=C1)N3C2=NC(C4=CC=C(NC)C=C4)=C3	10.1016/j.bmcl.2011.03.052			34.5	3.5			[3H]BTA-1	Ab40	f	Not specified	Not specified		Radioligand Displacement	Not specified
Alagille2011-3i	BrC1=CC=C(C(S2)=C1)N3C2=NC(C4=CC=C(N(C)C)C=C4)=C3	10.1016/j.bmcl.2011.03.052			43.4	5.7			[3H]BTA-1	Ab40	f	Not specified	Not specified		Radioligand Displacement	Not specified
Alagille2011-3j	IC(C=C1)=CC=C1C2=CN(C3=CC=C(OC)C=C3S4)C4=N2	10.1016/j.bmcl.2011.03.052			10.9	0.18			[3H]BTA-1	Ab40	f	Not specified	Not specified		Radioligand Displacement	Not specified
Alagille2011-3k	IC(C=C1)=CC=C1C2=CN(C3=CC=C(F)C=C3S4)C4=N2	10.1016/j.bmcl.2011.03.052			41.9	5.2			[3H]BTA-1	Ab40	f	Not specified	Not specified		Radioligand Displacement	Not specified
Alagille2011-3l	IC(C=C1)=CC=C1C2=CN(C3=CC=C(Br)C=C3S4)C4=N2	10.1016/j.bmcl.2011.03.052			21.1	0.9			[3H]BTA-1	Ab40	f	Not specified	Not specified		Radioligand Displacement	Not specified
Alagille2011-3m	CC1=CC=C(C(S2)=C1)N3C2=NC(C4=CC=C(I)C=C4)=C3	10.1016/j.bmcl.2011.03.052			17.7	1.9			[3H]BTA-1	Ab40	f	Not specified	Not specified		Radioligand Displacement	Not specified
Alagille2011-3n	COC1=CC=C(C(S2)=C1)N3C2=NC(C4=CC=C(Br)C=C4)=C3	10.1016/j.bmcl.2011.03.052			9.4	0.07			[3H]BTA-1	Ab40	f	Not specified	Not specified		Radioligand Displacement	Not specified
Alagille2011-3o	CC1=CC=C(C(S2)=C1)N3C2=NC(C4=CC=C(Br)C=C4)=C3	10.1016/j.bmcl.2011.03.052			26	0			[3H]BTA-1	Ab40	f	Not specified	Not specified		Radioligand Displacement	Not specified
IMPY	IC1=CN2C(C=C1)=NC(C3=CC=C(N(C)C)C=C3)=C2	10.1016/j.bmcl.2011.03.052			9	0.9			[3H]BTA-1	Ab40	f	Not specified	Not specified		Radioligand Displacement	Not specified
PiB	OC1=CC=C(N=C(C2=CC=C(NC)C=C2)S3)C3=C1	10.1016/j.bmcl.2011.03.052			11	0.2			[3H]BTA-1	Ab40	f	Not specified	Not specified		Radioligand Displacement	Not specified
BZ-OB	F[B-]1(OC(/C=C/C2=CC(C=CC(N(C)C)=C3)=C3O2)=CC(CC(C)C)=[O+]1)F	10.1016/j.bioactmat.2021.10.047		21.56		9.45				Ab42	f		0.5 mL of 2 mM sodiumhydride aqueous solution was added into the purchased Aβ1-42 kit and treated with sonication at 0 ◦C for 30 min. 0.6 mL of 20 mM PBS was added to the sonicated solution, then incubated with an orbital shaker (300 rpm) at 37 ◦C for 72 h. The solution was diluted to experimental concentration with 10 mM PBS (pH = 7.4) before each experiment.		Fluorescence Saturation	Not specified
NAP-OB	F[B-]1(OC(/C=C/C2=CC(C=CC(N(C)C)=C3)=C3C=C2)=CC(CC(C)C)=[O+]1)F	10.1016/j.bioactmat.2021.10.047		0.62		0.33				Ab42	f		0.5 mL of 2 mM sodiumhydride aqueous solution was added into the purchased Aβ1-42 kit and treated with sonication at 0 ◦C for 30 min. 0.6 mL of 20 mM PBS was added to the sonicated solution, then incubated with an orbital shaker (300 rpm) at 37 ◦C for 72 h. The solution was diluted to experimental concentration with 10 mM PBS (pH = 7.4) before each experiment.		Fluorescence Saturation	Not specified
Anumala01	O=C(/C(SC1=S)=C/C2=CC=C(C3=CC=CC=C3)O2)N1CC(O)=O	10.1016/j.bmc.2013.06.039			331		662		ThR	t	f	Recombinant human 4R tau (E. Coli)	Tau protein was aggregated at 5 uM concentration with arachidonic acid (100 uM) in Tris 10 mM pH 8, 24 h at 37 °C		Fluorescence Displacement	For the displacement assay, Thiazine red R was added at same concentration of the Kd to the respective aggregated binding sites (Kd for aggregated tau = 18 nM, Kd for aggregated Ab = 49 nM). To determine the affinity of the required probe, the probe was added at different concentrations in the assay ranging from 0.1 to 10,000 nM. Auto fluorescence of the probe was measured together with aggregate…
Anumala01	O=C(/C(SC1=S)=C/C2=CC=C(C3=CC=CC=C3)O2)N1CC(O)=O	10.1016/j.bmc.2013.06.039			2501		5002		ThR	Ab40	f	Synthetic	Ab40 was aggregated at a concentration of 50 uM with arachidonic acid (100 uM) in Tris 10 mM pH 8, for three days at 37 °C.		Fluorescence Displacement	To the aggregation solution was added ThS (49 nM) and probe in DMSO (5 vol.% final)
Anumala02	O=C(/C(SC1=S)=C/C=C/C2=CC=C(N(C)C)C=C2)N1CC(O)=O	10.1016/j.bmc.2013.06.039			16		32		ThR	t	f	Recombinant human 4R tau (E. Coli)	Tau protein was aggregated at 5 uM concentration with arachidonic acid (100 uM) in Tris 10 mM pH 8, 24 h at 37 °C		Fluorescence Displacement	For the displacement assay, Thiazine red R was added at same concentration of the Kd to the respective aggregated binding sites (Kd for aggregated tau = 18 nM, Kd for aggregated Ab = 49 nM). To determine the affinity of the required probe, the probe was added at different concentrations in the assay ranging from 0.1 to 10,000 nM. Auto fluorescence of the probe was measured together with aggregate…
Anumala02	O=C(/C(SC1=S)=C/C=C/C2=CC=C(N(C)C)C=C2)N1CC(O)=O	10.1016/j.bmc.2013.06.039			27.5		55		ThR	Ab40	f	Synthetic	Ab40 was aggregated at a concentration of 50 uM with arachidonic acid (100 uM) in Tris 10 mM pH 8, for three days at 37 °C.		Fluorescence Displacement	To the aggregation solution was added ThS (49 nM) and probe in DMSO (5 vol.% final)
Anumala03	O=C(/C(SC1=S)=C/C2=CC=C(C3=CC=CS3)S2)N1CC(O)=O	10.1016/j.bmc.2013.06.039			21.5		43		ThR	t	f	Recombinant human 4R tau (E. Coli)	Tau protein was aggregated at 5 uM concentration with arachidonic acid (100 uM) in Tris 10 mM pH 8, 24 h at 37 °C		Fluorescence Displacement	For the displacement assay, Thiazine red R was added at same concentration of the Kd to the respective aggregated binding sites (Kd for aggregated tau = 18 nM, Kd for aggregated Ab = 49 nM). To determine the affinity of the required probe, the probe was added at different concentrations in the assay ranging from 0.1 to 10,000 nM. Auto fluorescence of the probe was measured together with aggregate…
Anumala03	O=C(/C(SC1=S)=C/C2=CC=C(C3=CC=CS3)S2)N1CC(O)=O	10.1016/j.bmc.2013.06.039			146		292		ThR	Ab40	f	Synthetic	Ab40 was aggregated at a concentration of 50 uM with arachidonic acid (100 uM) in Tris 10 mM pH 8, for three days at 37 °C.		Fluorescence Displacement	To the aggregation solution was added ThS (49 nM) and probe in DMSO (5 vol.% final)
Anumala04	O=C(/C(SC1=S)=C/C2=CC=C(C3=CC=C(OC)C=C3)S2)N1CC(O)=O	10.1016/j.bmc.2013.06.039			14		28		ThR	t	f	Recombinant human 4R tau (E. Coli)	Tau protein was aggregated at 5 uM concentration with arachidonic acid (100 uM) in Tris 10 mM pH 8, 24 h at 37 °C		Fluorescence Displacement	For the displacement assay, Thiazine red R was added at same concentration of the Kd to the respective aggregated binding sites (Kd for aggregated tau = 18 nM, Kd for aggregated Ab = 49 nM). To determine the affinity of the required probe, the probe was added at different concentrations in the assay ranging from 0.1 to 10,000 nM. Auto fluorescence of the probe was measured together with aggregate…
Anumala04	O=C(/C(SC1=S)=C/C2=CC=C(C3=CC=C(OC)C=C3)S2)N1CC(O)=O	10.1016/j.bmc.2013.06.039			45.5		91		ThR	Ab40	f	Synthetic	Ab40 was aggregated at a concentration of 50 uM with arachidonic acid (100 uM) in Tris 10 mM pH 8, for three days at 37 °C.		Fluorescence Displacement	To the aggregation solution was added ThS (49 nM) and probe in DMSO (5 vol.% final)
Anumala05	O=C(/C(SC1=S)=C/C2=CC=C(N3CCCC3)C=C2)N1CC(O)=O	10.1016/j.bmc.2013.06.039			31.5		63		ThR	t	f	Recombinant human 4R tau (E. Coli)	Tau protein was aggregated at 5 uM concentration with arachidonic acid (100 uM) in Tris 10 mM pH 8, 24 h at 37 °C		Fluorescence Displacement	For the displacement assay, Thiazine red R was added at same concentration of the Kd to the respective aggregated binding sites (Kd for aggregated tau = 18 nM, Kd for aggregated Ab = 49 nM). To determine the affinity of the required probe, the probe was added at different concentrations in the assay ranging from 0.1 to 10,000 nM. Auto fluorescence of the probe was measured together with aggregate…
Anumala05	O=C(/C(SC1=S)=C/C2=CC=C(N3CCCC3)C=C2)N1CC(O)=O	10.1016/j.bmc.2013.06.039			109		218		ThR	Ab40	f	Synthetic	Ab40 was aggregated at a concentration of 50 uM with arachidonic acid (100 uM) in Tris 10 mM pH 8, for three days at 37 °C.		Fluorescence Displacement	To the aggregation solution was added ThS (49 nM) and probe in DMSO (5 vol.% final)
Anumala06	O=C(/C(SC1=S)=C/C2=CC(SC3=CC=CC=C3N4CCCCCCCC)=C4C=C2)N1CC(O)=O	10.1016/j.bmc.2013.06.039			9.5		19		ThR	t	f	Recombinant human 4R tau (E. Coli)	Tau protein was aggregated at 5 uM concentration with arachidonic acid (100 uM) in Tris 10 mM pH 8, 24 h at 37 °C		Fluorescence Displacement	For the displacement assay, Thiazine red R was added at same concentration of the Kd to the respective aggregated binding sites (Kd for aggregated tau = 18 nM, Kd for aggregated Ab = 49 nM). To determine the affinity of the required probe, the probe was added at different concentrations in the assay ranging from 0.1 to 10,000 nM. Auto fluorescence of the probe was measured together with aggregate…
Anumala06	O=C(/C(SC1=S)=C/C2=CC(SC3=CC=CC=C3N4CCCCCCCC)=C4C=C2)N1CC(O)=O	10.1016/j.bmc.2013.06.039			45.5		91		ThR	Ab40	f	Synthetic	Ab40 was aggregated at a concentration of 50 uM with arachidonic acid (100 uM) in Tris 10 mM pH 8, for three days at 37 °C.		Fluorescence Displacement	To the aggregation solution was added ThS (49 nM) and probe in DMSO (5 vol.% final)
Anumala07	O=C(/C(SC1=S)=C/C2=CC(SC3=CC=CC=C3N4C)=C4C=C2)N1CC(O)=O	10.1016/j.bmc.2013.06.039			119		238		ThR	t	f	Recombinant human 4R tau (E. Coli)	Tau protein was aggregated at 5 uM concentration with arachidonic acid (100 uM) in Tris 10 mM pH 8, 24 h at 37 °C		Fluorescence Displacement	For the displacement assay, Thiazine red R was added at same concentration of the Kd to the respective aggregated binding sites (Kd for aggregated tau = 18 nM, Kd for aggregated Ab = 49 nM). To determine the affinity of the required probe, the probe was added at different concentrations in the assay ranging from 0.1 to 10,000 nM. Auto fluorescence of the probe was measured together with aggregate…
Anumala07	O=C(/C(SC1=S)=C/C2=CC(SC3=CC=CC=C3N4C)=C4C=C2)N1CC(O)=O	10.1016/j.bmc.2013.06.039			578		1156		ThR	Ab40	f	Synthetic	Ab40 was aggregated at a concentration of 50 uM with arachidonic acid (100 uM) in Tris 10 mM pH 8, for three days at 37 °C.		Fluorescence Displacement	To the aggregation solution was added ThS (49 nM) and probe in DMSO (5 vol.% final)
[125I]SIL23	[125I]/C=C/COC1=CC(SC2=CC([N+]([O-])=O)=CC=C2N3)=C3C=C1	10.1371/journal.pone.0055031		148						aS	f	Recombinant (E. Coli)	Purified recombinant a-syn monomer (2 mg/ml) was incubated in 20 mM Tris-HCl, pH 8.0, 100 mM NaCl for 72 h at 37 degC with shaking at 1000 rpm in an Eppendorf Thermomixer. To determine the concentration of fibrils, the fibril reaction mix was centrifuged at 15,000xg for 15 min to separate fibrils from monomer. The concentration of a-syn monomer in the supernatant was determined in a BCA protein a…		Radioligand Saturation	The prepared fibril mixture was centrifuged at 15,000xg for 15 min to prepare fibrils for binding assays. The supernatant was discarded and the fibril pellet was resuspended in 30 mM Tris- HCl pH 7.4, 0.1% BSA to achieve the desired concentration of fibrils for use in the assay. A fixed concentration (1 mM/well) of a-syn, Ab, or tau fibrils were incubated for 2 h at 37 degC with increasing concen…
[125I]SIL23	[125I]/C=C/COC1=CC(SC2=CC([N+]([O-])=O)=CC=C2N3)=C3C=C1	10.1371/journal.pone.0055031		635						Ab42	f	Bachem Bioscience, Inc. (Torrance, CA. USA)	Synthetic Ab1–42 peptide (1 mg) (Bachem, Torrance, CA) was first dissolved in 50 mL DMSO. An additional 925 ml of mQ-H2O was added. Finally, 25 ml 1M Tris-HCl pH 7.6 was added to bring the final peptide concentration to 222 mM (1mg/mL). The dissolved peptide was incubated for 30 h at 37 degC with shaking at 1000 rpm in an Eppendorf Thermomixer. Fibril formation was confirmed by ThioT fluorescence…		Radioligand Saturation	The prepared fibril mixture was centrifuged at 15,000xg for 15 min to prepare fibrils for binding assays. The supernatant was discarded and the fibril pellet was resuspended in 30 mM Tris- HCl pH 7.4, 0.1% BSA to achieve the desired concentration of fibrils for use in the assay. A fixed concentration (1 mM/well) of a-syn, Ab, or tau fibrils were incubated for 2 h at 37 degC with increasing concen…
[125I]SIL23	[125I]/C=C/COC1=CC(SC2=CC([N+]([O-])=O)=CC=C2N3)=C3C=C1	10.1371/journal.pone.0055031		230						t	f	Expressed 4R tau fragment 243-375 (E. Coli)	Purified recombinant tau monomer (300 mg/ml) was incubated in 20 mM Tris-HCl pH 8.0, 100 mM NaCl, 25 mM low molecular weight heparin, 0.5 mM DTT for 48 h at 37 degC with shaking at 1000 rpm in an Eppendorf Thermomixer. To determine the concentration of fibrils, the fibril reaction mixer was centrifuged at 15,000xg for 15 min to separate fibrils from monomer. The concentration of tau monomer in th…		Radioligand Saturation	The prepared fibril mixture was centrifuged at 15,000xg for 15 min to prepare fibrils for binding assays. The supernatant was discarded and the fibril pellet was resuspended in 30 mM Tris- HCl pH 7.4, 0.1% BSA to achieve the desired concentration of fibrils for use in the assay. A fixed concentration (1 mM/well) of a-syn, Ab, or tau fibrils were incubated for 2 h at 37 degC with increasing concen…
SIL22	BrC1=CC(SC2=CC([N+]([O-])=O)=CC=C2N3)=C3C=C1	10.1371/journal.pone.0055031			31.9				[125I]SIL23	aS	f	Recombinant (E. Coli)	Purified recombinant a-syn monomer (2 mg/ml) was incubated in 20 mM Tris-HCl, pH 8.0, 100 mM NaCl for 72 h at 37 degC with shaking at 1000 rpm in an Eppendorf Thermomixer. To determine the concentration of fibrils, the fibril reaction mix was centrifuged at 15,000xg for 15 min to separate fibrils from monomer. The concentration of a-syn monomer in the supernatant was determined in a BCA protein a…		Radioligand Displacement	The prepared fibril mixture was centrifuged at 15,000xg for 15 min to prepare fibrils for binding assays. The supernatant was discarded and the fibril pellet was resuspended in 30 mM Tris-HCl pH 7.4, 0.1% BSA to achieve the desired concentration of fibrils for use in the assay. Competition assays used a fixed concentration of fibrils (1 mM) and [125I]SIL23 (200 nM, consisting of a ratio of 1:400 …
SIL22	BrC1=CC(SC2=CC([N+]([O-])=O)=CC=C2N3)=C3C=C1	10.1371/journal.pone.0055031			102				[125I]SIL23	Ab42	f	Bachem Bioscience, Inc. (Torrance, CA. USA)	Synthetic Ab1–42 peptide (1 mg) (Bachem, Torrance, CA) was first dissolved in 50 mL DMSO. An additional 925 ml of mQ-H2O was added. Finally, 25 ml 1M Tris-HCl pH 7.6 was added to bring the final peptide concentration to 222 mM (1mg/mL). The dissolved peptide was incubated for 30 h at 37 degC with shaking at 1000 rpm in an Eppendorf Thermomixer. Fibril formation was confirmed by ThioT fluorescence…		Radioligand Displacement	The prepared fibril mixture was centrifuged at 15,000xg for 15 min to prepare fibrils for binding assays. The supernatant was discarded and the fibril pellet was resuspended in 30 mM Tris-HCl pH 7.4, 0.1% BSA to achieve the desired concentration of fibrils for use in the assay. Competition assays used a fixed concentration of fibrils (1 mM) and [125I]SIL23 (200 nM, consisting of a ratio of 1:400 …
SIL22	BrC1=CC(SC2=CC([N+]([O-])=O)=CC=C2N3)=C3C=C1	10.1371/journal.pone.0055031			173				[125I]SIL23	t	f	Expressed 4R tau fragment 243-375 (E. Coli)	Purified recombinant tau monomer (300 mg/ml) was incubated in 20 mM Tris-HCl pH 8.0, 100 mM NaCl, 25 mM low molecular weight heparin, 0.5 mM DTT for 48 h at 37 degC with shaking at 1000 rpm in an Eppendorf Thermomixer. To determine the concentration of fibrils, the fibril reaction mixer was centrifuged at 15,000xg for 15 min to separate fibrils from monomer. The concentration of tau monomer in th…		Radioligand Displacement	The prepared fibril mixture was centrifuged at 15,000xg for 15 min to prepare fibrils for binding assays. The supernatant was discarded and the fibril pellet was resuspended in 30 mM Tris-HCl pH 7.4, 0.1% BSA to achieve the desired concentration of fibrils for use in the assay. Competition assays used a fixed concentration of fibrils (1 mM) and [125I]SIL23 (200 nM, consisting of a ratio of 1:400 …
SIL26	FCCOC1=CC(SC2=CC([N+]([O-])=O)=CC=C2N3)=C3C=C1	10.1371/journal.pone.0055031			15.5				[125I]SIL23	aS	f	Recombinant (E. Coli)	Purified recombinant a-syn monomer (2 mg/ml) was incubated in 20 mM Tris-HCl, pH 8.0, 100 mM NaCl for 72 h at 37 degC with shaking at 1000 rpm in an Eppendorf Thermomixer. To determine the concentration of fibrils, the fibril reaction mix was centrifuged at 15,000xg for 15 min to separate fibrils from monomer. The concentration of a-syn monomer in the supernatant was determined in a BCA protein a…		Radioligand Displacement	The prepared fibril mixture was centrifuged at 15,000xg for 15 min to prepare fibrils for binding assays. The supernatant was discarded and the fibril pellet was resuspended in 30 mM Tris-HCl pH 7.4, 0.1% BSA to achieve the desired concentration of fibrils for use in the assay. Competition assays used a fixed concentration of fibrils (1 mM) and [125I]SIL23 (200 nM, consisting of a ratio of 1:400 …
SIL26	FCCOC1=CC(SC2=CC([N+]([O-])=O)=CC=C2N3)=C3C=C1	10.1371/journal.pone.0055031			103				[125I]SIL23	Ab42	f	Bachem Bioscience, Inc. (Torrance, CA. USA)	Synthetic Ab1–42 peptide (1 mg) (Bachem, Torrance, CA) was first dissolved in 50 mL DMSO. An additional 925 ml of mQ-H2O was added. Finally, 25 ml 1M Tris-HCl pH 7.6 was added to bring the final peptide concentration to 222 mM (1mg/mL). The dissolved peptide was incubated for 30 h at 37 degC with shaking at 1000 rpm in an Eppendorf Thermomixer. Fibril formation was confirmed by ThioT fluorescence…		Radioligand Displacement	The prepared fibril mixture was centrifuged at 15,000xg for 15 min to prepare fibrils for binding assays. The supernatant was discarded and the fibril pellet was resuspended in 30 mM Tris-HCl pH 7.4, 0.1% BSA to achieve the desired concentration of fibrils for use in the assay. Competition assays used a fixed concentration of fibrils (1 mM) and [125I]SIL23 (200 nM, consisting of a ratio of 1:400 …
SIL26	FCCOC1=CC(SC2=CC([N+]([O-])=O)=CC=C2N3)=C3C=C1	10.1371/journal.pone.0055031			125				[125I]SIL23	t	f	Expressed 4R tau fragment 243-375 (E. Coli)	Purified recombinant tau monomer (300 mg/ml) was incubated in 20 mM Tris-HCl pH 8.0, 100 mM NaCl, 25 mM low molecular weight heparin, 0.5 mM DTT for 48 h at 37 degC with shaking at 1000 rpm in an Eppendorf Thermomixer. To determine the concentration of fibrils, the fibril reaction mixer was centrifuged at 15,000xg for 15 min to separate fibrils from monomer. The concentration of tau monomer in th…		Radioligand Displacement	The prepared fibril mixture was centrifuged at 15,000xg for 15 min to prepare fibrils for binding assays. The supernatant was discarded and the fibril pellet was resuspended in 30 mM Tris-HCl pH 7.4, 0.1% BSA to achieve the desired concentration of fibrils for use in the assay. Competition assays used a fixed concentration of fibrils (1 mM) and [125I]SIL23 (200 nM, consisting of a ratio of 1:400 …
SIL3B	O=[N+](C1=CC=C(N2)C(SC3=C2C=CC=C3)=C1)[O-]	10.1371/journal.pone.0055031			19.9				[125I]SIL23	aS	f	Recombinant (E. Coli)	Purified recombinant a-syn monomer (2 mg/ml) was incubated in 20 mM Tris-HCl, pH 8.0, 100 mM NaCl for 72 h at 37 degC with shaking at 1000 rpm in an Eppendorf Thermomixer. To determine the concentration of fibrils, the fibril reaction mix was centrifuged at 15,000xg for 15 min to separate fibrils from monomer. The concentration of a-syn monomer in the supernatant was determined in a BCA protein a…		Radioligand Displacement	The prepared fibril mixture was centrifuged at 15,000xg for 15 min to prepare fibrils for binding assays. The supernatant was discarded and the fibril pellet was resuspended in 30 mM Tris-HCl pH 7.4, 0.1% BSA to achieve the desired concentration of fibrils for use in the assay. Competition assays used a fixed concentration of fibrils (1 mM) and [125I]SIL23 (200 nM, consisting of a ratio of 1:400 …
SIL3B	O=[N+](C1=CC=C(N2)C(SC3=C2C=CC=C3)=C1)[O-]	10.1371/journal.pone.0055031			71.5				[125I]SIL23	Ab42	f	Bachem Bioscience, Inc. (Torrance, CA. USA)	Synthetic Ab1–42 peptide (1 mg) (Bachem, Torrance, CA) was first dissolved in 50 mL DMSO. An additional 925 ml of mQ-H2O was added. Finally, 25 ml 1M Tris-HCl pH 7.6 was added to bring the final peptide concentration to 222 mM (1mg/mL). The dissolved peptide was incubated for 30 h at 37 degC with shaking at 1000 rpm in an Eppendorf Thermomixer. Fibril formation was confirmed by ThioT fluorescence…		Radioligand Displacement	The prepared fibril mixture was centrifuged at 15,000xg for 15 min to prepare fibrils for binding assays. The supernatant was discarded and the fibril pellet was resuspended in 30 mM Tris-HCl pH 7.4, 0.1% BSA to achieve the desired concentration of fibrils for use in the assay. Competition assays used a fixed concentration of fibrils (1 mM) and [125I]SIL23 (200 nM, consisting of a ratio of 1:400 …
SIL3B	O=[N+](C1=CC=C(N2)C(SC3=C2C=CC=C3)=C1)[O-]	10.1371/journal.pone.0055031			52.3				[125I]SIL23	t	f	Expressed 4R tau fragment 243-375 (E. Coli)	Purified recombinant tau monomer (300 mg/ml) was incubated in 20 mM Tris-HCl pH 8.0, 100 mM NaCl, 25 mM low molecular weight heparin, 0.5 mM DTT for 48 h at 37 degC with shaking at 1000 rpm in an Eppendorf Thermomixer. To determine the concentration of fibrils, the fibril reaction mixer was centrifuged at 15,000xg for 15 min to separate fibrils from monomer. The concentration of tau monomer in th…		Radioligand Displacement	The prepared fibril mixture was centrifuged at 15,000xg for 15 min to prepare fibrils for binding assays. The supernatant was discarded and the fibril pellet was resuspended in 30 mM Tris-HCl pH 7.4, 0.1% BSA to achieve the desired concentration of fibrils for use in the assay. Competition assays used a fixed concentration of fibrils (1 mM) and [125I]SIL23 (200 nM, consisting of a ratio of 1:400 …
SIL5	COC1=CC(SC2=CC([N+]([O-])=O)=CC=C2N3)=C3C=C1	10.1371/journal.pone.0055031			66.2				[125I]SIL23	aS	f	Recombinant (E. Coli)	Purified recombinant a-syn monomer (2 mg/ml) was incubated in 20 mM Tris-HCl, pH 8.0, 100 mM NaCl for 72 h at 37 degC with shaking at 1000 rpm in an Eppendorf Thermomixer. To determine the concentration of fibrils, the fibril reaction mix was centrifuged at 15,000xg for 15 min to separate fibrils from monomer. The concentration of a-syn monomer in the supernatant was determined in a BCA protein a…		Radioligand Displacement	The prepared fibril mixture was centrifuged at 15,000xg for 15 min to prepare fibrils for binding assays. The supernatant was discarded and the fibril pellet was resuspended in 30 mM Tris-HCl pH 7.4, 0.1% BSA to achieve the desired concentration of fibrils for use in the assay. Competition assays used a fixed concentration of fibrils (1 mM) and [125I]SIL23 (200 nM, consisting of a ratio of 1:400 …
SIL5	COC1=CC(SC2=CC([N+]([O-])=O)=CC=C2N3)=C3C=C1	10.1371/journal.pone.0055031			110				[125I]SIL23	Ab42	f	Bachem Bioscience, Inc. (Torrance, CA. USA)	Synthetic Ab1–42 peptide (1 mg) (Bachem, Torrance, CA) was first dissolved in 50 mL DMSO. An additional 925 ml of mQ-H2O was added. Finally, 25 ml 1M Tris-HCl pH 7.6 was added to bring the final peptide concentration to 222 mM (1mg/mL). The dissolved peptide was incubated for 30 h at 37 degC with shaking at 1000 rpm in an Eppendorf Thermomixer. Fibril formation was confirmed by ThioT fluorescence…		Radioligand Displacement	The prepared fibril mixture was centrifuged at 15,000xg for 15 min to prepare fibrils for binding assays. The supernatant was discarded and the fibril pellet was resuspended in 30 mM Tris-HCl pH 7.4, 0.1% BSA to achieve the desired concentration of fibrils for use in the assay. Competition assays used a fixed concentration of fibrils (1 mM) and [125I]SIL23 (200 nM, consisting of a ratio of 1:400 …
SIL5	COC1=CC(SC2=CC([N+]([O-])=O)=CC=C2N3)=C3C=C1	10.1371/journal.pone.0055031			136				[125I]SIL23	t	f	Expressed 4R tau fragment 243-375 (E. Coli)	Purified recombinant tau monomer (300 mg/ml) was incubated in 20 mM Tris-HCl pH 8.0, 100 mM NaCl, 25 mM low molecular weight heparin, 0.5 mM DTT for 48 h at 37 degC with shaking at 1000 rpm in an Eppendorf Thermomixer. To determine the concentration of fibrils, the fibril reaction mixer was centrifuged at 15,000xg for 15 min to separate fibrils from monomer. The concentration of tau monomer in th…		Radioligand Displacement	The prepared fibril mixture was centrifuged at 15,000xg for 15 min to prepare fibrils for binding assays. The supernatant was discarded and the fibril pellet was resuspended in 30 mM Tris-HCl pH 7.4, 0.1% BSA to achieve the desired concentration of fibrils for use in the assay. Competition assays used a fixed concentration of fibrils (1 mM) and [125I]SIL23 (200 nM, consisting of a ratio of 1:400 …
[125I]SIL23	[125I]/C=C/COC1=CC(SC2=CC([N+]([O-])=O)=CC=C2N3)=C3C=C1	10.1371/journal.pone.0055031		135						PD	b	Frontal cortex grey matter	Grey matter was isolated from frozen postmortem frontal cortex tissue by dissection with a scalpel. To prepare insoluble fractions, dissected tissue was sequentially homogenized in four buffers (3 mL/g wet weight of tissue) with glass Dounce tissue grinders (Kimble): 1) High salt (HS) buffer: 50 mM Tris-HCl pH 7.5, 750 mM NaCl, 5 mM EDTA; 2) HS buffer with 1% Triton X-100; 3) HS buffer with 1%Tri…		Radioligand Saturation	Binding of [125I]SIL23 to human brain homogenates was assessed by incubating 10 mg samples of insoluble fraction or 50 mg of crude brain tissue homogenate, from PD-dementia or control subjects, with increasing concentrations of [125I]SIL23 (6.25–600 nM). Nonspecific binding was determined in a duplicate set of binding reactions containing the competitor ThioT. Bound and free radioligand were sepa…
[125I]SIL23	[125I]/C=C/COC1=CC(SC2=CC([N+]([O-])=O)=CC=C2N3)=C3C=C1	10.1371/journal.pone.0055031		119						PD	b	Frontal cortex grey matter	Grey matter was isolated from frozen postmortem frontal cortex tissue by dissection with a scalpel. To prepare insoluble fractions, dissected tissue was sequentially homogenized in four buffers (3 mL/g wet weight of tissue) with glass Dounce tissue grinders (Kimble): 1) High salt (HS) buffer: 50 mM Tris-HCl pH 7.5, 750 mM NaCl, 5 mM EDTA; 2) HS buffer with 1% Triton X-100; 3) HS buffer with 1%Tri…		Radioligand Saturation	Binding of [125I]SIL23 to human brain homogenates was assessed by incubating 10 mg samples of insoluble fraction or 50 mg of crude brain tissue homogenate, from PD-dementia or control subjects, with increasing concentrations of [125I]SIL23 (6.25–600 nM). Nonspecific binding was determined in a duplicate set of binding reactions containing the competitor ThioT. Bound and free radioligand were sepa…
[125I]SIL23	[125I]/C=C/COC1=CC(SC2=CC([N+]([O-])=O)=CC=C2N3)=C3C=C1	10.1371/journal.pone.0055031		125						PD	b	Frontal cortex grey matter	Grey matter was isolated from frozen postmortem frontal cortex tissue by dissection with a scalpel. To prepare insoluble fractions, dissected tissue was sequentially homogenized in four buffers (3 mL/g wet weight of tissue) with glass Dounce tissue grinders (Kimble): 1) High salt (HS) buffer: 50 mM Tris-HCl pH 7.5, 750 mM NaCl, 5 mM EDTA; 2) HS buffer with 1% Triton X-100; 3) HS buffer with 1%Tri…		Radioligand Saturation	Binding of [125I]SIL23 to human brain homogenates was assessed by incubating 10 mg samples of insoluble fraction or 50 mg of crude brain tissue homogenate, from PD-dementia or control subjects, with increasing concentrations of [125I]SIL23 (6.25–600 nM). Nonspecific binding was determined in a duplicate set of binding reactions containing the competitor ThioT. Bound and free radioligand were sepa…
[125I]SIL23	[125I]/C=C/COC1=CC(SC2=CC([N+]([O-])=O)=CC=C2N3)=C3C=C1	10.1371/journal.pone.0055031		168						PD	b	Frontal cortex grey matter	Grey matter was isolated from frozen postmortem frontal cortex tissue by dissection with a scalpel. To prepare insoluble fractions, dissected tissue was sequentially homogenized in four buffers (3 mL/g wet weight of tissue) with glass Dounce tissue grinders (Kimble): 1) High salt (HS) buffer: 50 mM Tris-HCl pH 7.5, 750 mM NaCl, 5 mM EDTA; 2) HS buffer with 1% Triton X-100; 3) HS buffer with 1%Tri…		Radioligand Saturation	Binding of [125I]SIL23 to human brain homogenates was assessed by incubating 10 mg samples of insoluble fraction or 50 mg of crude brain tissue homogenate, from PD-dementia or control subjects, with increasing concentrations of [125I]SIL23 (6.25–600 nM). Nonspecific binding was determined in a duplicate set of binding reactions containing the competitor ThioT. Bound and free radioligand were sepa…
SIL22	BrC1=CC(SC2=CC([N+]([O-])=O)=CC=C2N3)=C3C=C1	10.1371/journal.pone.0055031			31.9				[125I]SIL23	aS	f	Recombinant (E. Coli)	Purified recombinant a-syn monomer (2 mg/ml) was incubated in 20 mM Tris-HCl, pH 8.0, 100 mM NaCl for 72 h at 37 degC with shaking at 1000 rpm in an Eppendorf Thermomixer. To determine the concentration of fibrils, the fibril reaction mix was centrifuged at 15,000xg for 15 min to separate fibrils from monomer. The concentration of a-syn monomer in the supernatant was determined in a BCA protein a…		Radioligand Displacement	The prepared fibril mixture was centrifuged at 15,000xg for 15 min to prepare fibrils for binding assays. The supernatant was discarded and the fibril pellet was resuspended in 30 mM Tris-HCl pH 7.4, 0.1% BSA to achieve the desired concentration of fibrils for use in the assay. Competition assays used a fixed concentration of fibrils (1 mM) and [125I]SIL23 (200 nM, consisting of a ratio of 1:400 …
SIL22	BrC1=CC(SC2=CC([N+]([O-])=O)=CC=C2N3)=C3C=C1	10.1371/journal.pone.0055031			57.1				[125I]SIL23	PD	b	Frontal cortex grey matter	Grey matter was isolated from frozen postmortem frontal cortex tissue by dissection with a scalpel. To prepare insoluble fractions, dissected tissue was sequentially homogenized in four buffers (3 mL/g wet weight of tissue) with glass Dounce tissue grinders (Kimble): 1) High salt (HS) buffer: 50 mM Tris-HCl pH 7.5, 750 mM NaCl, 5 mM EDTA; 2) HS buffer with 1% Triton X-100; 3) HS buffer with 1%Tri…		Radioligand Displacement	Competition assays used a fixed concentration of (10 mg/150 ml reaction) and [125I]SIL23 (200 nM, consisting of a ratio of 1:400 hot:cold SIL23) and varying concentration ranges of cold competitor, depending on the ligand. Competitors were diluted in 30 mM Tris-HCl pH 7.4, 0.1% BSA. Reactions were incubated at 37uC for 2 h before quantifying bound radioligand as described above for the saturation…
SIL26	FCCOC1=CC(SC2=CC([N+]([O-])=O)=CC=C2N3)=C3C=C1	10.1371/journal.pone.0055031			15.5				[125I]SIL23	aS	f	Recombinant (E. Coli)	Purified recombinant a-syn monomer (2 mg/ml) was incubated in 20 mM Tris-HCl, pH 8.0, 100 mM NaCl for 72 h at 37 degC with shaking at 1000 rpm in an Eppendorf Thermomixer. To determine the concentration of fibrils, the fibril reaction mix was centrifuged at 15,000xg for 15 min to separate fibrils from monomer. The concentration of a-syn monomer in the supernatant was determined in a BCA protein a…		Radioligand Displacement	The prepared fibril mixture was centrifuged at 15,000xg for 15 min to prepare fibrils for binding assays. The supernatant was discarded and the fibril pellet was resuspended in 30 mM Tris-HCl pH 7.4, 0.1% BSA to achieve the desired concentration of fibrils for use in the assay. Competition assays used a fixed concentration of fibrils (1 mM) and [125I]SIL23 (200 nM, consisting of a ratio of 1:400 …
SIL26	FCCOC1=CC(SC2=CC([N+]([O-])=O)=CC=C2N3)=C3C=C1	10.1371/journal.pone.0055031			33.5				[125I]SIL23	PD	b	Frontal cortex grey matter	Grey matter was isolated from frozen postmortem frontal cortex tissue by dissection with a scalpel. To prepare insoluble fractions, dissected tissue was sequentially homogenized in four buffers (3 mL/g wet weight of tissue) with glass Dounce tissue grinders (Kimble): 1) High salt (HS) buffer: 50 mM Tris-HCl pH 7.5, 750 mM NaCl, 5 mM EDTA; 2) HS buffer with 1% Triton X-100; 3) HS buffer with 1%Tri…		Radioligand Displacement	Competition assays used a fixed concentration of (10 mg/150 ml reaction) and [125I]SIL23 (200 nM, consisting of a ratio of 1:400 hot:cold SIL23) and varying concentration ranges of cold competitor, depending on the ligand. Competitors were diluted in 30 mM Tris-HCl pH 7.4, 0.1% BSA. Reactions were incubated at 37uC for 2 h before quantifying bound radioligand as described above for the saturation…
SIL3B	O=[N+](C1=CC=C(N2)C(SC3=C2C=CC=C3)=C1)[O-]	10.1371/journal.pone.0055031			19.9				[125I]SIL23	aS	f	Recombinant (E. Coli)	Purified recombinant a-syn monomer (2 mg/ml) was incubated in 20 mM Tris-HCl, pH 8.0, 100 mM NaCl for 72 h at 37 degC with shaking at 1000 rpm in an Eppendorf Thermomixer. To determine the concentration of fibrils, the fibril reaction mix was centrifuged at 15,000xg for 15 min to separate fibrils from monomer. The concentration of a-syn monomer in the supernatant was determined in a BCA protein a…		Radioligand Displacement	The prepared fibril mixture was centrifuged at 15,000xg for 15 min to prepare fibrils for binding assays. The supernatant was discarded and the fibril pellet was resuspended in 30 mM Tris-HCl pH 7.4, 0.1% BSA to achieve the desired concentration of fibrils for use in the assay. Competition assays used a fixed concentration of fibrils (1 mM) and [125I]SIL23 (200 nM, consisting of a ratio of 1:400 …
SIL3B	O=[N+](C1=CC=C(N2)C(SC3=C2C=CC=C3)=C1)[O-]	10.1371/journal.pone.0055031			49.4				[125I]SIL23	PD	b	Frontal cortex grey matter	Grey matter was isolated from frozen postmortem frontal cortex tissue by dissection with a scalpel. To prepare insoluble fractions, dissected tissue was sequentially homogenized in four buffers (3 mL/g wet weight of tissue) with glass Dounce tissue grinders (Kimble): 1) High salt (HS) buffer: 50 mM Tris-HCl pH 7.5, 750 mM NaCl, 5 mM EDTA; 2) HS buffer with 1% Triton X-100; 3) HS buffer with 1%Tri…		Radioligand Displacement	Competition assays used a fixed concentration of (10 mg/150 ml reaction) and [125I]SIL23 (200 nM, consisting of a ratio of 1:400 hot:cold SIL23) and varying concentration ranges of cold competitor, depending on the ligand. Competitors were diluted in 30 mM Tris-HCl pH 7.4, 0.1% BSA. Reactions were incubated at 37uC for 2 h before quantifying bound radioligand as described above for the saturation…
SIL5	COC1=CC(SC2=CC([N+]([O-])=O)=CC=C2N3)=C3C=C1	10.1371/journal.pone.0055031			66.2				[125I]SIL23	aS	f	Recombinant (E. Coli)	Purified recombinant a-syn monomer (2 mg/ml) was incubated in 20 mM Tris-HCl, pH 8.0, 100 mM NaCl for 72 h at 37 degC with shaking at 1000 rpm in an Eppendorf Thermomixer. To determine the concentration of fibrils, the fibril reaction mix was centrifuged at 15,000xg for 15 min to separate fibrils from monomer. The concentration of a-syn monomer in the supernatant was determined in a BCA protein a…		Radioligand Displacement	The prepared fibril mixture was centrifuged at 15,000xg for 15 min to prepare fibrils for binding assays. The supernatant was discarded and the fibril pellet was resuspended in 30 mM Tris-HCl pH 7.4, 0.1% BSA to achieve the desired concentration of fibrils for use in the assay. Competition assays used a fixed concentration of fibrils (1 mM) and [125I]SIL23 (200 nM, consisting of a ratio of 1:400 …
SIL5	COC1=CC(SC2=CC([N+]([O-])=O)=CC=C2N3)=C3C=C1	10.1371/journal.pone.0055031			83.1				[125I]SIL23	PD	b	Frontal cortex grey matter	Grey matter was isolated from frozen postmortem frontal cortex tissue by dissection with a scalpel. To prepare insoluble fractions, dissected tissue was sequentially homogenized in four buffers (3 mL/g wet weight of tissue) with glass Dounce tissue grinders (Kimble): 1) High salt (HS) buffer: 50 mM Tris-HCl pH 7.5, 750 mM NaCl, 5 mM EDTA; 2) HS buffer with 1% Triton X-100; 3) HS buffer with 1%Tri…		Radioligand Displacement	Competition assays used a fixed concentration of (10 mg/150 ml reaction) and [125I]SIL23 (200 nM, consisting of a ratio of 1:400 hot:cold SIL23) and varying concentration ranges of cold competitor, depending on the ligand. Competitors were diluted in 30 mM Tris-HCl pH 7.4, 0.1% BSA. Reactions were incubated at 37uC for 2 h before quantifying bound radioligand as described above for the saturation…
BF227	FCCOC1=CC=C2C(OC(/C=C/C3=CN=C(N(C)C)S3)=N2)=C1	10.1371/journal.pone.0055031			39.7				[125I]SIL23	aS	f	Recombinant (E. Coli)	Purified recombinant a-syn monomer (2 mg/ml) was incubated in 20 mM Tris-HCl, pH 8.0, 100 mM NaCl for 72 h at 37 degC with shaking at 1000 rpm in an Eppendorf Thermomixer. To determine the concentration of fibrils, the fibril reaction mix was centrifuged at 15,000xg for 15 min to separate fibrils from monomer. The concentration of a-syn monomer in the supernatant was determined in a BCA protein a…		Radioligand Displacement	The prepared fibril mixture was centrifuged at 15,000xg for 15 min to prepare fibrils for binding assays. The supernatant was discarded and the fibril pellet was resuspended in 30 mM Tris-HCl pH 7.4, 0.1% BSA to achieve the desired concentration of fibrils for use in the assay. Competition assays used a fixed concentration of fibrils (1 mM) and [125I]SIL23 (200 nM, consisting of a ratio of 1:400 …
BF227	FCCOC1=CC=C2C(OC(/C=C/C3=CN=C(N(C)C)S3)=N2)=C1	10.1371/journal.pone.0055031			138				[125I]SIL23	PD	b	Frontal cortex grey matter	Grey matter was isolated from frozen postmortem frontal cortex tissue by dissection with a scalpel. To prepare insoluble fractions, dissected tissue was sequentially homogenized in four buffers (3 mL/g wet weight of tissue) with glass Dounce tissue grinders (Kimble): 1) High salt (HS) buffer: 50 mM Tris-HCl pH 7.5, 750 mM NaCl, 5 mM EDTA; 2) HS buffer with 1% Triton X-100; 3) HS buffer with 1%Tri…		Radioligand Displacement	Competition assays used a fixed concentration of (10 mg/150 ml reaction) and [125I]SIL23 (200 nM, consisting of a ratio of 1:400 hot:cold SIL23) and varying concentration ranges of cold competitor, depending on the ligand. Competitors were diluted in 30 mM Tris-HCl pH 7.4, 0.1% BSA. Reactions were incubated at 37uC for 2 h before quantifying bound radioligand as described above for the saturation…
CG	OC(C=C1)=C(C(O)=O)C=C1/N=N/C2=CC=C(C3=CC=C(/N=N/C4=CC(C(O)=O)=C(O)C=C4)C=C3)C=C2	10.1371/journal.pone.0055031			432				[125I]SIL23	aS	f	Recombinant (E. Coli)	Purified recombinant a-syn monomer (2 mg/ml) was incubated in 20 mM Tris-HCl, pH 8.0, 100 mM NaCl for 72 h at 37 degC with shaking at 1000 rpm in an Eppendorf Thermomixer. To determine the concentration of fibrils, the fibril reaction mix was centrifuged at 15,000xg for 15 min to separate fibrils from monomer. The concentration of a-syn monomer in the supernatant was determined in a BCA protein a…		Radioligand Displacement	The prepared fibril mixture was centrifuged at 15,000xg for 15 min to prepare fibrils for binding assays. The supernatant was discarded and the fibril pellet was resuspended in 30 mM Tris-HCl pH 7.4, 0.1% BSA to achieve the desired concentration of fibrils for use in the assay. Competition assays used a fixed concentration of fibrils (1 mM) and [125I]SIL23 (200 nM, consisting of a ratio of 1:400 …
CG	OC(C=C1)=C(C(O)=O)C=C1/N=N/C2=CC=C(C3=CC=C(/N=N/C4=CC(C(O)=O)=C(O)C=C4)C=C3)C=C2	10.1371/journal.pone.0055031			367				[125I]SIL23	PD	b	Frontal cortex grey matter	Grey matter was isolated from frozen postmortem frontal cortex tissue by dissection with a scalpel. To prepare insoluble fractions, dissected tissue was sequentially homogenized in four buffers (3 mL/g wet weight of tissue) with glass Dounce tissue grinders (Kimble): 1) High salt (HS) buffer: 50 mM Tris-HCl pH 7.5, 750 mM NaCl, 5 mM EDTA; 2) HS buffer with 1% Triton X-100; 3) HS buffer with 1%Tri…		Radioligand Displacement	Competition assays used a fixed concentration of (10 mg/150 ml reaction) and [125I]SIL23 (200 nM, consisting of a ratio of 1:400 hot:cold SIL23) and varying concentration ranges of cold competitor, depending on the ligand. Competitors were diluted in 30 mM Tris-HCl pH 7.4, 0.1% BSA. Reactions were incubated at 37uC for 2 h before quantifying bound radioligand as described above for the saturation…
ThT	OC1=CC=C([N+](C)=C(C2=CC=C(N(C)C)C=C2)S3)C3=C1	10.1371/journal.pone.0055031			1040				[125I]SIL23	aS	f	Recombinant (E. Coli)	Purified recombinant a-syn monomer (2 mg/ml) was incubated in 20 mM Tris-HCl, pH 8.0, 100 mM NaCl for 72 h at 37 degC with shaking at 1000 rpm in an Eppendorf Thermomixer. To determine the concentration of fibrils, the fibril reaction mix was centrifuged at 15,000xg for 15 min to separate fibrils from monomer. The concentration of a-syn monomer in the supernatant was determined in a BCA protein a…		Radioligand Displacement	The prepared fibril mixture was centrifuged at 15,000xg for 15 min to prepare fibrils for binding assays. The supernatant was discarded and the fibril pellet was resuspended in 30 mM Tris-HCl pH 7.4, 0.1% BSA to achieve the desired concentration of fibrils for use in the assay. Competition assays used a fixed concentration of fibrils (1 mM) and [125I]SIL23 (200 nM, consisting of a ratio of 1:400 …
ThT	OC1=CC=C([N+](C)=C(C2=CC=C(N(C)C)C=C2)S3)C3=C1	10.1371/journal.pone.0055031			974				[125I]SIL23	PD	b	Frontal cortex grey matter	Grey matter was isolated from frozen postmortem frontal cortex tissue by dissection with a scalpel. To prepare insoluble fractions, dissected tissue was sequentially homogenized in four buffers (3 mL/g wet weight of tissue) with glass Dounce tissue grinders (Kimble): 1) High salt (HS) buffer: 50 mM Tris-HCl pH 7.5, 750 mM NaCl, 5 mM EDTA; 2) HS buffer with 1% Triton X-100; 3) HS buffer with 1%Tri…		Radioligand Displacement	Competition assays used a fixed concentration of (10 mg/150 ml reaction) and [125I]SIL23 (200 nM, consisting of a ratio of 1:400 hot:cold SIL23) and varying concentration ranges of cold competitor, depending on the ligand. Competitors were diluted in 30 mM Tris-HCl pH 7.4, 0.1% BSA. Reactions were incubated at 37uC for 2 h before quantifying bound radioligand as described above for the saturation…
PiB	OC1=CC=C(N=C(C2=CC=C(NC)C=C2)S3)C3=C1	10.1371/journal.pone.0055031			116				[125I]SIL23	aS	f	Recombinant (E. Coli)	Purified recombinant a-syn monomer (2 mg/ml) was incubated in 20 mM Tris-HCl, pH 8.0, 100 mM NaCl for 72 h at 37 degC with shaking at 1000 rpm in an Eppendorf Thermomixer. To determine the concentration of fibrils, the fibril reaction mix was centrifuged at 15,000xg for 15 min to separate fibrils from monomer. The concentration of a-syn monomer in the supernatant was determined in a BCA protein a…		Radioligand Displacement	The prepared fibril mixture was centrifuged at 15,000xg for 15 min to prepare fibrils for binding assays. The supernatant was discarded and the fibril pellet was resuspended in 30 mM Tris-HCl pH 7.4, 0.1% BSA to achieve the desired concentration of fibrils for use in the assay. Competition assays used a fixed concentration of fibrils (1 mM) and [125I]SIL23 (200 nM, consisting of a ratio of 1:400 …
PiB	OC1=CC=C(N=C(C2=CC=C(NC)C=C2)S3)C3=C1	10.1371/journal.pone.0055031			99.2				[125I]SIL23	PD	b	Frontal cortex grey matter	Grey matter was isolated from frozen postmortem frontal cortex tissue by dissection with a scalpel. To prepare insoluble fractions, dissected tissue was sequentially homogenized in four buffers (3 mL/g wet weight of tissue) with glass Dounce tissue grinders (Kimble): 1) High salt (HS) buffer: 50 mM Tris-HCl pH 7.5, 750 mM NaCl, 5 mM EDTA; 2) HS buffer with 1% Triton X-100; 3) HS buffer with 1%Tri…		Radioligand Displacement	Competition assays used a fixed concentration of (10 mg/150 ml reaction) and [125I]SIL23 (200 nM, consisting of a ratio of 1:400 hot:cold SIL23) and varying concentration ranges of cold competitor, depending on the ligand. Competitors were diluted in 30 mM Tris-HCl pH 7.4, 0.1% BSA. Reactions were incubated at 37uC for 2 h before quantifying bound radioligand as described above for the saturation…
Benzeid1	CN(C)C(C=C1)=CC=C1C2=CC3=NC4=CC=CC=C4N=C3S2	10.1016/j.crci.2011.10.009		77		17				Ab40	f	GeneCust (Dudelange, Luxembourg)	Peptide Ab(1-40) was dissolved in 25 mM sodium hydroxide solution, pH = 12.0 (~4 mg/mL). One volume of this initial solution was diluted with 3 volumes of 10 mM phosphate buffer pH = 7.4, NaCl 100 mM, NaN3 0.02%. The pH was adjusted to 7.4 with concentrated HCl. The peptide concentration was measured by UV–vis spectrometry taking the molar extinction coefficient of tyrosine at 276 nm (e = 1410 /M…		Fluorescence Saturation	Fluorescence intensity changes associated with ligand binding to lysozyme and Ab(1-40) were recorded in a Safas FLX-Xenius fluorimeter (cuvette and plate reader). Dye binding assay were performed at a fixed 6 uM aggregated (or non-aggregated) material (lysozyme or Ab), diluted from the stock solution into 200 mL (plate) or 500 mL (cuvette) of 20 mM phosphate buffer pH = 7.4, 100 mM NaCl. Concentr…
Benzeid2	O=C1NC2=CC=CC=C2N=C1/C=C/C3=CC=C(N(C)C)C=C3	10.1016/j.crci.2011.10.009		294		90				Ab40	f	GeneCust (Dudelange, Luxembourg)	Peptide Ab(1-40) was dissolved in 25 mM sodium hydroxide solution, pH = 12.0 (~4 mg/mL). One volume of this initial solution was diluted with 3 volumes of 10 mM phosphate buffer pH = 7.4, NaCl 100 mM, NaN3 0.02%. The pH was adjusted to 7.4 with concentrated HCl. The peptide concentration was measured by UV–vis spectrometry taking the molar extinction coefficient of tyrosine at 276 nm (e = 1410 /M…		Fluorescence Saturation	Fluorescence intensity changes associated with ligand binding to lysozyme and Ab(1-40) were recorded in a Safas FLX-Xenius fluorimeter (cuvette and plate reader). Dye binding assay were performed at a fixed 6 uM aggregated (or non-aggregated) material (lysozyme or Ab), diluted from the stock solution into 200 mL (plate) or 500 mL (cuvette) of 20 mM phosphate buffer pH = 7.4, 100 mM NaCl. Concentr…
ThT	OC1=CC=C([N+](C)=C(C2=CC=C(N(C)C)C=C2)S3)C3=C1	10.1016/j.crci.2011.10.009		925		30				Ab40	f	GeneCust (Dudelange, Luxembourg)	Peptide Ab(1-40) was dissolved in 25 mM sodium hydroxide solution, pH = 12.0 (~4 mg/mL). One volume of this initial solution was diluted with 3 volumes of 10 mM phosphate buffer pH = 7.4, NaCl 100 mM, NaN3 0.02%. The pH was adjusted to 7.4 with concentrated HCl. The peptide concentration was measured by UV–vis spectrometry taking the molar extinction coefficient of tyrosine at 276 nm (e = 1410 /M…		Fluorescence Saturation	Fluorescence intensity changes associated with ligand binding to lysozyme and Ab(1-40) were recorded in a Safas FLX-Xenius fluorimeter (cuvette and plate reader). Dye binding assay were performed at a fixed 6 uM aggregated (or non-aggregated) material (lysozyme or Ab), diluted from the stock solution into 200 mL (plate) or 500 mL (cuvette) of 20 mM phosphate buffer pH = 7.4, 100 mM NaCl. Concentr…
K114	OC1=CC=C(/C=C/C2=CC=C(/C=C/C3=CC=C(O)C=C3)C(Br)=C2)C=C1	10.1016/j.crci.2011.10.009		20						Ab40	f	GeneCust (Dudelange, Luxembourg)	Peptide Ab(1-40) was dissolved in 25 mM sodium hydroxide solution, pH = 12.0 (~4 mg/mL). One volume of this initial solution was diluted with 3 volumes of 10 mM phosphate buffer pH = 7.4, NaCl 100 mM, NaN3 0.02%. The pH was adjusted to 7.4 with concentrated HCl. The peptide concentration was measured by UV–vis spectrometry taking the molar extinction coefficient of tyrosine at 276 nm (e = 1410 /M…		Fluorescence Saturation	Fluorescence intensity changes associated with ligand binding to lysozyme and Ab(1-40) were recorded in a Safas FLX-Xenius fluorimeter (cuvette and plate reader). Dye binding assay were performed at a fixed 6 uM aggregated (or non-aggregated) material (lysozyme or Ab), diluted from the stock solution into 200 mL (plate) or 500 mL (cuvette) of 20 mM phosphate buffer pH = 7.4, 100 mM NaCl. Concentr…
ThT	C[N+]1=C(SC2=C1C=CC(C)=C2)C3=CC=C(C=C3)N(C)C	10.1016/j.ejmech.2021.113887		14360		1540				aS	f	Recombinant (E. Coli)	Purified recombinant human a-syn monomer at 5 mg/ml in phosphate buffer saline (PBS) was incubated at 37 degC for 7 days with constant agitation (1000 rpm) in a ThermoMixer shaker (Eppendorf). The sedimentation assay and ThT fluorescence assay were performed to confirm the presence of amyloid aggregates. Then the a-syn aggregates were sonicated with 1s-on/1s-off interval for 30 cycles at 20% ampl…		Fluorescence Saturation	First, spectral characters of ThT were determined using Synergy H1 Hybrid Reader. Solution of ThT in PBS buffer (6 mM, with 0.1% DMSO) and prepared a-syn aggregates in PBS buffer were added into 384 well plates. The mixture was incubated at room temperature with mechanical agitation for 1 h. The excitation wavelength was scanned with the range from 300 to 460 nm to determine the maximum excitatio…
ThT	C[N+]1=C(SC2=C1C=CC(C)=C2)C3=CC=C(C=C3)N(C)C	10.1016/j.ejmech.2021.113887		15200		2040				aS	f	Recombinant (E. Coli)	Purified recombinant human a-syn monomer at 5 mg/ml in phosphate buffer saline (PBS) was incubated at 37 degC for 7 days with constant agitation (1000 rpm) in a ThermoMixer shaker (Eppendorf). The sedimentation assay and ThT fluorescence assay were performed to confirm the presence of amyloid aggregates. Then the a-syn aggregates were sonicated with 1s-on/1s-off interval for 30 cycles at 20% ampl…		SPR	All the SPR binding evaluation studies were performed on Biacore T200 (GE Healthcare, Sweden) using CMD 500 sensor chip (Xantec, Germany). Briefly, prepared human recombinant a-syn aggregates in NaAc Buffer (pH = 4.0) were immobilized on CMD 500 sensor chip, with a total coupling amount over 10,000 RU. Various concentrations of test compounds (range from 20 nM to 100 mM) were injected into Biacor…
SIL5	COC1=CC(SC2=CC([N+]([O-])=O)=CC=C2N3)=C3C=C1	10.1016/j.ejmech.2021.113887		60		10				aS	f	Recombinant (E. Coli)	Purified recombinant human a-syn monomer at 5 mg/ml in phosphate buffer saline (PBS) was incubated at 37 degC for 7 days with constant agitation (1000 rpm) in a ThermoMixer shaker (Eppendorf). The sedimentation assay and ThT fluorescence assay were performed to confirm the presence of amyloid aggregates. Then the a-syn aggregates were sonicated with 1s-on/1s-off interval for 30 cycles at 20% ampl…		SPR	All the SPR binding evaluation studies were performed on Biacore T200 (GE Healthcare, Sweden) using CMD 500 sensor chip (Xantec, Germany). Briefly, prepared human recombinant a-syn aggregates in NaAc Buffer (pH = 4.0) were immobilized on CMD 500 sensor chip, with a total coupling amount over 10,000 RU. Various concentrations of test compounds (range from 20 nM to 100 mM) were injected into Biacor…
Bian2021-6	O=S(NC1=CC=CC=C1/C=C/C2=CC=CC=C2)(C3=CC=CC=C3)=O	10.1016/j.ejmech.2021.113887		4880		320				aS	f	Recombinant (E. Coli)	Purified recombinant human a-syn monomer at 5 mg/ml in phosphate buffer saline (PBS) was incubated at 37 degC for 7 days with constant agitation (1000 rpm) in a ThermoMixer shaker (Eppendorf). The sedimentation assay and ThT fluorescence assay were performed to confirm the presence of amyloid aggregates. Then the a-syn aggregates were sonicated with 1s-on/1s-off interval for 30 cycles at 20% ampl…		SPR	All the SPR binding evaluation studies were performed on Biacore T200 (GE Healthcare, Sweden) using CMD 500 sensor chip (Xantec, Germany). Briefly, prepared human recombinant a-syn aggregates in NaAc Buffer (pH = 4.0) were immobilized on CMD 500 sensor chip, with a total coupling amount over 10,000 RU. Various concentrations of test compounds (range from 20 nM to 100 mM) were injected into Biacor…
Bian2021-7-1	O=C(C1=CC=CC=C1)NC2=CC(/C=C/C3=CC=C(OC)C=C3)=CC=C2	10.1016/j.ejmech.2021.113887		180		40				aS	f	Recombinant (E. Coli)	Purified recombinant human a-syn monomer at 5 mg/ml in phosphate buffer saline (PBS) was incubated at 37 degC for 7 days with constant agitation (1000 rpm) in a ThermoMixer shaker (Eppendorf). The sedimentation assay and ThT fluorescence assay were performed to confirm the presence of amyloid aggregates. Then the a-syn aggregates were sonicated with 1s-on/1s-off interval for 30 cycles at 20% ampl…		SPR	All the SPR binding evaluation studies were performed on Biacore T200 (GE Healthcare, Sweden) using CMD 500 sensor chip (Xantec, Germany). Briefly, prepared human recombinant a-syn aggregates in NaAc Buffer (pH = 4.0) were immobilized on CMD 500 sensor chip, with a total coupling amount over 10,000 RU. Various concentrations of test compounds (range from 20 nM to 100 mM) were injected into Biacor…
Bian2021-7-2	O=C(C1=CC=CC=C1)NC2=CC(/C=C/C3=CC=C(F)C=C3)=CC=C2	10.1016/j.ejmech.2021.113887		490		80				aS	f	Recombinant (E. Coli)	Purified recombinant human a-syn monomer at 5 mg/ml in phosphate buffer saline (PBS) was incubated at 37 degC for 7 days with constant agitation (1000 rpm) in a ThermoMixer shaker (Eppendorf). The sedimentation assay and ThT fluorescence assay were performed to confirm the presence of amyloid aggregates. Then the a-syn aggregates were sonicated with 1s-on/1s-off interval for 30 cycles at 20% ampl…		SPR	All the SPR binding evaluation studies were performed on Biacore T200 (GE Healthcare, Sweden) using CMD 500 sensor chip (Xantec, Germany). Briefly, prepared human recombinant a-syn aggregates in NaAc Buffer (pH = 4.0) were immobilized on CMD 500 sensor chip, with a total coupling amount over 10,000 RU. Various concentrations of test compounds (range from 20 nM to 100 mM) were injected into Biacor…
Bian2021-7-3	O=C(C1=CC=CC=C1)NC2=CC=C(/C=C/C3=CC=C(OC)C=C3)C=C2	10.1016/j.ejmech.2021.113887		>10000						aS	f	Recombinant (E. Coli)	Purified recombinant human a-syn monomer at 5 mg/ml in phosphate buffer saline (PBS) was incubated at 37 degC for 7 days with constant agitation (1000 rpm) in a ThermoMixer shaker (Eppendorf). The sedimentation assay and ThT fluorescence assay were performed to confirm the presence of amyloid aggregates. Then the a-syn aggregates were sonicated with 1s-on/1s-off interval for 30 cycles at 20% ampl…		SPR	All the SPR binding evaluation studies were performed on Biacore T200 (GE Healthcare, Sweden) using CMD 500 sensor chip (Xantec, Germany). Briefly, prepared human recombinant a-syn aggregates in NaAc Buffer (pH = 4.0) were immobilized on CMD 500 sensor chip, with a total coupling amount over 10,000 RU. Various concentrations of test compounds (range from 20 nM to 100 mM) were injected into Biacor…
Bian2021-7-4	O=C(C1=CC=CC=C1)NC2=CC=C(/C=C/C3=CC=C(F)C=C3)C=C2	10.1016/j.ejmech.2021.113887		>10000						aS	f	Recombinant (E. Coli)	Purified recombinant human a-syn monomer at 5 mg/ml in phosphate buffer saline (PBS) was incubated at 37 degC for 7 days with constant agitation (1000 rpm) in a ThermoMixer shaker (Eppendorf). The sedimentation assay and ThT fluorescence assay were performed to confirm the presence of amyloid aggregates. Then the a-syn aggregates were sonicated with 1s-on/1s-off interval for 30 cycles at 20% ampl…		SPR	All the SPR binding evaluation studies were performed on Biacore T200 (GE Healthcare, Sweden) using CMD 500 sensor chip (Xantec, Germany). Briefly, prepared human recombinant a-syn aggregates in NaAc Buffer (pH = 4.0) were immobilized on CMD 500 sensor chip, with a total coupling amount over 10,000 RU. Various concentrations of test compounds (range from 20 nM to 100 mM) were injected into Biacor…
Bian2021-7-5	O=C(C1=CC=CC=C1)NC2=CC=CC=C2/C=C/C3=CC=C(OC)C=C3	10.1016/j.ejmech.2021.113887		40		10				aS	f	Recombinant (E. Coli)	Purified recombinant human a-syn monomer at 5 mg/ml in phosphate buffer saline (PBS) was incubated at 37 degC for 7 days with constant agitation (1000 rpm) in a ThermoMixer shaker (Eppendorf). The sedimentation assay and ThT fluorescence assay were performed to confirm the presence of amyloid aggregates. Then the a-syn aggregates were sonicated with 1s-on/1s-off interval for 30 cycles at 20% ampl…		SPR	All the SPR binding evaluation studies were performed on Biacore T200 (GE Healthcare, Sweden) using CMD 500 sensor chip (Xantec, Germany). Briefly, prepared human recombinant a-syn aggregates in NaAc Buffer (pH = 4.0) were immobilized on CMD 500 sensor chip, with a total coupling amount over 10,000 RU. Various concentrations of test compounds (range from 20 nM to 100 mM) were injected into Biacor…
Bian2021-7-6	O=C(C1=CC=CC=C1)NC2=CC=CC=C2/C=C/C3=CC=C(F)C=C3	10.1016/j.ejmech.2021.113887		400		130				aS	f	Recombinant (E. Coli)	Purified recombinant human a-syn monomer at 5 mg/ml in phosphate buffer saline (PBS) was incubated at 37 degC for 7 days with constant agitation (1000 rpm) in a ThermoMixer shaker (Eppendorf). The sedimentation assay and ThT fluorescence assay were performed to confirm the presence of amyloid aggregates. Then the a-syn aggregates were sonicated with 1s-on/1s-off interval for 30 cycles at 20% ampl…		SPR	All the SPR binding evaluation studies were performed on Biacore T200 (GE Healthcare, Sweden) using CMD 500 sensor chip (Xantec, Germany). Briefly, prepared human recombinant a-syn aggregates in NaAc Buffer (pH = 4.0) were immobilized on CMD 500 sensor chip, with a total coupling amount over 10,000 RU. Various concentrations of test compounds (range from 20 nM to 100 mM) were injected into Biacor…
Bian2021-7-7	FC(C=C1)=CC=C1/C=C/C2=CC=CC=C2NC(C3=CC=CN=N3)=O	10.1016/j.ejmech.2021.113887		>10000						aS	f	Recombinant (E. Coli)	Purified recombinant human a-syn monomer at 5 mg/ml in phosphate buffer saline (PBS) was incubated at 37 degC for 7 days with constant agitation (1000 rpm) in a ThermoMixer shaker (Eppendorf). The sedimentation assay and ThT fluorescence assay were performed to confirm the presence of amyloid aggregates. Then the a-syn aggregates were sonicated with 1s-on/1s-off interval for 30 cycles at 20% ampl…		SPR	All the SPR binding evaluation studies were performed on Biacore T200 (GE Healthcare, Sweden) using CMD 500 sensor chip (Xantec, Germany). Briefly, prepared human recombinant a-syn aggregates in NaAc Buffer (pH = 4.0) were immobilized on CMD 500 sensor chip, with a total coupling amount over 10,000 RU. Various concentrations of test compounds (range from 20 nM to 100 mM) were injected into Biacor…
Bian2021-7-8	CN(C)C(C=C1)=CC=C1/C=C/C2=CC=CC=C2NC(C3=CC=CN=N3)=O	10.1016/j.ejmech.2021.113887		140		20				aS	f	Recombinant (E. Coli)	Purified recombinant human a-syn monomer at 5 mg/ml in phosphate buffer saline (PBS) was incubated at 37 degC for 7 days with constant agitation (1000 rpm) in a ThermoMixer shaker (Eppendorf). The sedimentation assay and ThT fluorescence assay were performed to confirm the presence of amyloid aggregates. Then the a-syn aggregates were sonicated with 1s-on/1s-off interval for 30 cycles at 20% ampl…		SPR	All the SPR binding evaluation studies were performed on Biacore T200 (GE Healthcare, Sweden) using CMD 500 sensor chip (Xantec, Germany). Briefly, prepared human recombinant a-syn aggregates in NaAc Buffer (pH = 4.0) were immobilized on CMD 500 sensor chip, with a total coupling amount over 10,000 RU. Various concentrations of test compounds (range from 20 nM to 100 mM) were injected into Biacor…
Bian2021-7-9	O=C(C1=CC=CN=N1)NC2=CC=CC=C2/C=C/C3=CC=C([N+]([O-])=O)C=C3	10.1016/j.ejmech.2021.113887		>10000						aS	f	Recombinant (E. Coli)	Purified recombinant human a-syn monomer at 5 mg/ml in phosphate buffer saline (PBS) was incubated at 37 degC for 7 days with constant agitation (1000 rpm) in a ThermoMixer shaker (Eppendorf). The sedimentation assay and ThT fluorescence assay were performed to confirm the presence of amyloid aggregates. Then the a-syn aggregates were sonicated with 1s-on/1s-off interval for 30 cycles at 20% ampl…		SPR	All the SPR binding evaluation studies were performed on Biacore T200 (GE Healthcare, Sweden) using CMD 500 sensor chip (Xantec, Germany). Briefly, prepared human recombinant a-syn aggregates in NaAc Buffer (pH = 4.0) were immobilized on CMD 500 sensor chip, with a total coupling amount over 10,000 RU. Various concentrations of test compounds (range from 20 nM to 100 mM) were injected into Biacor…
Bian2021-7-10	O=C(C1=CC=CN=N1)NC2=CC=CC=C2/C=C/C3=CC=C(OC)C=C3	10.1016/j.ejmech.2021.113887		>10000						aS	f	Recombinant (E. Coli)	Purified recombinant human a-syn monomer at 5 mg/ml in phosphate buffer saline (PBS) was incubated at 37 degC for 7 days with constant agitation (1000 rpm) in a ThermoMixer shaker (Eppendorf). The sedimentation assay and ThT fluorescence assay were performed to confirm the presence of amyloid aggregates. Then the a-syn aggregates were sonicated with 1s-on/1s-off interval for 30 cycles at 20% ampl…		SPR	All the SPR binding evaluation studies were performed on Biacore T200 (GE Healthcare, Sweden) using CMD 500 sensor chip (Xantec, Germany). Briefly, prepared human recombinant a-syn aggregates in NaAc Buffer (pH = 4.0) were immobilized on CMD 500 sensor chip, with a total coupling amount over 10,000 RU. Various concentrations of test compounds (range from 20 nM to 100 mM) were injected into Biacor…
Bian2021-7-11	FC(C=C1)=CC=C1/C=C/C2=CC=CC=C2NC(C3=CC=CC=N3)=O	10.1016/j.ejmech.2021.113887		2740		160				aS	f	Recombinant (E. Coli)	Purified recombinant human a-syn monomer at 5 mg/ml in phosphate buffer saline (PBS) was incubated at 37 degC for 7 days with constant agitation (1000 rpm) in a ThermoMixer shaker (Eppendorf). The sedimentation assay and ThT fluorescence assay were performed to confirm the presence of amyloid aggregates. Then the a-syn aggregates were sonicated with 1s-on/1s-off interval for 30 cycles at 20% ampl…		SPR	All the SPR binding evaluation studies were performed on Biacore T200 (GE Healthcare, Sweden) using CMD 500 sensor chip (Xantec, Germany). Briefly, prepared human recombinant a-syn aggregates in NaAc Buffer (pH = 4.0) were immobilized on CMD 500 sensor chip, with a total coupling amount over 10,000 RU. Various concentrations of test compounds (range from 20 nM to 100 mM) were injected into Biacor…
Bian2021-7-12	FC(C=C1)=CC=C1/C=C/C2=CC=CC=C2NC(C3=CC=NN3)=O	10.1016/j.ejmech.2021.113887		1830		400				aS	f	Recombinant (E. Coli)	Purified recombinant human a-syn monomer at 5 mg/ml in phosphate buffer saline (PBS) was incubated at 37 degC for 7 days with constant agitation (1000 rpm) in a ThermoMixer shaker (Eppendorf). The sedimentation assay and ThT fluorescence assay were performed to confirm the presence of amyloid aggregates. Then the a-syn aggregates were sonicated with 1s-on/1s-off interval for 30 cycles at 20% ampl…		SPR	All the SPR binding evaluation studies were performed on Biacore T200 (GE Healthcare, Sweden) using CMD 500 sensor chip (Xantec, Germany). Briefly, prepared human recombinant a-syn aggregates in NaAc Buffer (pH = 4.0) were immobilized on CMD 500 sensor chip, with a total coupling amount over 10,000 RU. Various concentrations of test compounds (range from 20 nM to 100 mM) were injected into Biacor…
Bian2021-7-13	O=C(C1=CC=CC=C1)NC2=CC=CC=C2/C=C/C3=CC=C(N(C)C)C=C3	10.1016/j.ejmech.2021.113887		150		20				aS	f	Recombinant (E. Coli)	Purified recombinant human a-syn monomer at 5 mg/ml in phosphate buffer saline (PBS) was incubated at 37 degC for 7 days with constant agitation (1000 rpm) in a ThermoMixer shaker (Eppendorf). The sedimentation assay and ThT fluorescence assay were performed to confirm the presence of amyloid aggregates. Then the a-syn aggregates were sonicated with 1s-on/1s-off interval for 30 cycles at 20% ampl…		SPR	All the SPR binding evaluation studies were performed on Biacore T200 (GE Healthcare, Sweden) using CMD 500 sensor chip (Xantec, Germany). Briefly, prepared human recombinant a-syn aggregates in NaAc Buffer (pH = 4.0) were immobilized on CMD 500 sensor chip, with a total coupling amount over 10,000 RU. Various concentrations of test compounds (range from 20 nM to 100 mM) were injected into Biacor…
Bian2021-7-14	O=C(C1=CC=CC=N1)NC2=CC=CC=C2/C=C/C3=CC=C(N(C)C)C=C3	10.1016/j.ejmech.2021.113887		100		10				aS	f	Recombinant (E. Coli)	Purified recombinant human a-syn monomer at 5 mg/ml in phosphate buffer saline (PBS) was incubated at 37 degC for 7 days with constant agitation (1000 rpm) in a ThermoMixer shaker (Eppendorf). The sedimentation assay and ThT fluorescence assay were performed to confirm the presence of amyloid aggregates. Then the a-syn aggregates were sonicated with 1s-on/1s-off interval for 30 cycles at 20% ampl…		SPR	All the SPR binding evaluation studies were performed on Biacore T200 (GE Healthcare, Sweden) using CMD 500 sensor chip (Xantec, Germany). Briefly, prepared human recombinant a-syn aggregates in NaAc Buffer (pH = 4.0) were immobilized on CMD 500 sensor chip, with a total coupling amount over 10,000 RU. Various concentrations of test compounds (range from 20 nM to 100 mM) were injected into Biacor…
Bian2021-7-15	O=C(C1=CC=CC=C1)NC2=CC=CC=C2/C=C/C3=CC=C([N+]([O-])=O)C=C3	10.1016/j.ejmech.2021.113887		140		40				aS	f	Recombinant (E. Coli)	Purified recombinant human a-syn monomer at 5 mg/ml in phosphate buffer saline (PBS) was incubated at 37 degC for 7 days with constant agitation (1000 rpm) in a ThermoMixer shaker (Eppendorf). The sedimentation assay and ThT fluorescence assay were performed to confirm the presence of amyloid aggregates. Then the a-syn aggregates were sonicated with 1s-on/1s-off interval for 30 cycles at 20% ampl…		SPR	All the SPR binding evaluation studies were performed on Biacore T200 (GE Healthcare, Sweden) using CMD 500 sensor chip (Xantec, Germany). Briefly, prepared human recombinant a-syn aggregates in NaAc Buffer (pH = 4.0) were immobilized on CMD 500 sensor chip, with a total coupling amount over 10,000 RU. Various concentrations of test compounds (range from 20 nM to 100 mM) were injected into Biacor…
Bian2021-7-16	O=C(C1=CC=CC=N1)NC2=CC=CC=C2/C=C/C3=CC=C([N+]([O-])=O)C=C3	10.1016/j.ejmech.2021.113887		10		10				aS	f	Recombinant (E. Coli)	Purified recombinant human a-syn monomer at 5 mg/ml in phosphate buffer saline (PBS) was incubated at 37 degC for 7 days with constant agitation (1000 rpm) in a ThermoMixer shaker (Eppendorf). The sedimentation assay and ThT fluorescence assay were performed to confirm the presence of amyloid aggregates. Then the a-syn aggregates were sonicated with 1s-on/1s-off interval for 30 cycles at 20% ampl…		SPR	All the SPR binding evaluation studies were performed on Biacore T200 (GE Healthcare, Sweden) using CMD 500 sensor chip (Xantec, Germany). Briefly, prepared human recombinant a-syn aggregates in NaAc Buffer (pH = 4.0) were immobilized on CMD 500 sensor chip, with a total coupling amount over 10,000 RU. Various concentrations of test compounds (range from 20 nM to 100 mM) were injected into Biacor…
Bian2021-7-17	O=C(C1=CC=NN1)NC2=CC=CC=C2/C=C/C3=CC=C([N+]([O-])=O)C=C3	10.1016/j.ejmech.2021.113887		1130		80				aS	f	Recombinant (E. Coli)	Purified recombinant human a-syn monomer at 5 mg/ml in phosphate buffer saline (PBS) was incubated at 37 degC for 7 days with constant agitation (1000 rpm) in a ThermoMixer shaker (Eppendorf). The sedimentation assay and ThT fluorescence assay were performed to confirm the presence of amyloid aggregates. Then the a-syn aggregates were sonicated with 1s-on/1s-off interval for 30 cycles at 20% ampl…		SPR	All the SPR binding evaluation studies were performed on Biacore T200 (GE Healthcare, Sweden) using CMD 500 sensor chip (Xantec, Germany). Briefly, prepared human recombinant a-syn aggregates in NaAc Buffer (pH = 4.0) were immobilized on CMD 500 sensor chip, with a total coupling amount over 10,000 RU. Various concentrations of test compounds (range from 20 nM to 100 mM) were injected into Biacor…
Bian2021-7-18	O=C(C1=CC=CC=C1)NC2=CC=CC=C2/C=C/C3=CC=CC([N+]([O-])=O)=C3	10.1016/j.ejmech.2021.113887		380		50				aS	f	Recombinant (E. Coli)	Purified recombinant human a-syn monomer at 5 mg/ml in phosphate buffer saline (PBS) was incubated at 37 degC for 7 days with constant agitation (1000 rpm) in a ThermoMixer shaker (Eppendorf). The sedimentation assay and ThT fluorescence assay were performed to confirm the presence of amyloid aggregates. Then the a-syn aggregates were sonicated with 1s-on/1s-off interval for 30 cycles at 20% ampl…		SPR	All the SPR binding evaluation studies were performed on Biacore T200 (GE Healthcare, Sweden) using CMD 500 sensor chip (Xantec, Germany). Briefly, prepared human recombinant a-syn aggregates in NaAc Buffer (pH = 4.0) were immobilized on CMD 500 sensor chip, with a total coupling amount over 10,000 RU. Various concentrations of test compounds (range from 20 nM to 100 mM) were injected into Biacor…
Bian2021-7-19	O=C(C1=CC=CC=N1)NC2=CC=CC=C2/C=C/C3=CC=CC([N+]([O-])=O)=C3	10.1016/j.ejmech.2021.113887		3580		10				aS	f	Recombinant (E. Coli)	Purified recombinant human a-syn monomer at 5 mg/ml in phosphate buffer saline (PBS) was incubated at 37 degC for 7 days with constant agitation (1000 rpm) in a ThermoMixer shaker (Eppendorf). The sedimentation assay and ThT fluorescence assay were performed to confirm the presence of amyloid aggregates. Then the a-syn aggregates were sonicated with 1s-on/1s-off interval for 30 cycles at 20% ampl…		SPR	All the SPR binding evaluation studies were performed on Biacore T200 (GE Healthcare, Sweden) using CMD 500 sensor chip (Xantec, Germany). Briefly, prepared human recombinant a-syn aggregates in NaAc Buffer (pH = 4.0) were immobilized on CMD 500 sensor chip, with a total coupling amount over 10,000 RU. Various concentrations of test compounds (range from 20 nM to 100 mM) were injected into Biacor…
Bian2021-7-20	O=C(C1=CC=CC=N1)NC2=CC=CC=C2/C=C/C3=CC=C(OC)C=C3	10.1016/j.ejmech.2021.113887		70		30				aS	f	Recombinant (E. Coli)	Purified recombinant human a-syn monomer at 5 mg/ml in phosphate buffer saline (PBS) was incubated at 37 degC for 7 days with constant agitation (1000 rpm) in a ThermoMixer shaker (Eppendorf). The sedimentation assay and ThT fluorescence assay were performed to confirm the presence of amyloid aggregates. Then the a-syn aggregates were sonicated with 1s-on/1s-off interval for 30 cycles at 20% ampl…		SPR	All the SPR binding evaluation studies were performed on Biacore T200 (GE Healthcare, Sweden) using CMD 500 sensor chip (Xantec, Germany). Briefly, prepared human recombinant a-syn aggregates in NaAc Buffer (pH = 4.0) were immobilized on CMD 500 sensor chip, with a total coupling amount over 10,000 RU. Various concentrations of test compounds (range from 20 nM to 100 mM) were injected into Biacor…
Bian2021-7-21	O=C(C1=CC=CN=C1)NC2=CC=CC=C2/C=C/C3=CC=C(OC)C=C3	10.1016/j.ejmech.2021.113887		>10000						aS	f	Recombinant (E. Coli)	Purified recombinant human a-syn monomer at 5 mg/ml in phosphate buffer saline (PBS) was incubated at 37 degC for 7 days with constant agitation (1000 rpm) in a ThermoMixer shaker (Eppendorf). The sedimentation assay and ThT fluorescence assay were performed to confirm the presence of amyloid aggregates. Then the a-syn aggregates were sonicated with 1s-on/1s-off interval for 30 cycles at 20% ampl…		SPR	All the SPR binding evaluation studies were performed on Biacore T200 (GE Healthcare, Sweden) using CMD 500 sensor chip (Xantec, Germany). Briefly, prepared human recombinant a-syn aggregates in NaAc Buffer (pH = 4.0) were immobilized on CMD 500 sensor chip, with a total coupling amount over 10,000 RU. Various concentrations of test compounds (range from 20 nM to 100 mM) were injected into Biacor…
Bian2021-7-22	O=C(C1=CC=NC=C1)NC2=CC=CC=C2/C=C/C3=CC=C(OC)C=C3	10.1016/j.ejmech.2021.113887		420		110				aS	f	Recombinant (E. Coli)	Purified recombinant human a-syn monomer at 5 mg/ml in phosphate buffer saline (PBS) was incubated at 37 degC for 7 days with constant agitation (1000 rpm) in a ThermoMixer shaker (Eppendorf). The sedimentation assay and ThT fluorescence assay were performed to confirm the presence of amyloid aggregates. Then the a-syn aggregates were sonicated with 1s-on/1s-off interval for 30 cycles at 20% ampl…		SPR	All the SPR binding evaluation studies were performed on Biacore T200 (GE Healthcare, Sweden) using CMD 500 sensor chip (Xantec, Germany). Briefly, prepared human recombinant a-syn aggregates in NaAc Buffer (pH = 4.0) were immobilized on CMD 500 sensor chip, with a total coupling amount over 10,000 RU. Various concentrations of test compounds (range from 20 nM to 100 mM) were injected into Biacor…
Bian2021-7-23	O=C(C1=CC=NN1)NC2=CC=CC=C2/C=C/C3=CC=C(OC)C=C3	10.1016/j.ejmech.2021.113887		320		50				aS	f	Recombinant (E. Coli)	Purified recombinant human a-syn monomer at 5 mg/ml in phosphate buffer saline (PBS) was incubated at 37 degC for 7 days with constant agitation (1000 rpm) in a ThermoMixer shaker (Eppendorf). The sedimentation assay and ThT fluorescence assay were performed to confirm the presence of amyloid aggregates. Then the a-syn aggregates were sonicated with 1s-on/1s-off interval for 30 cycles at 20% ampl…		SPR	All the SPR binding evaluation studies were performed on Biacore T200 (GE Healthcare, Sweden) using CMD 500 sensor chip (Xantec, Germany). Briefly, prepared human recombinant a-syn aggregates in NaAc Buffer (pH = 4.0) were immobilized on CMD 500 sensor chip, with a total coupling amount over 10,000 RU. Various concentrations of test compounds (range from 20 nM to 100 mM) were injected into Biacor…
Bian2021-7-24	O=C(C1=CC=C([N+]([O-])=O)C=C1)NC2=CC=CC=C2/C=C/C3=CC=C(OC)C=C3	10.1016/j.ejmech.2021.113887		6660		280				aS	f	Recombinant (E. Coli)	Purified recombinant human a-syn monomer at 5 mg/ml in phosphate buffer saline (PBS) was incubated at 37 degC for 7 days with constant agitation (1000 rpm) in a ThermoMixer shaker (Eppendorf). The sedimentation assay and ThT fluorescence assay were performed to confirm the presence of amyloid aggregates. Then the a-syn aggregates were sonicated with 1s-on/1s-off interval for 30 cycles at 20% ampl…		SPR	All the SPR binding evaluation studies were performed on Biacore T200 (GE Healthcare, Sweden) using CMD 500 sensor chip (Xantec, Germany). Briefly, prepared human recombinant a-syn aggregates in NaAc Buffer (pH = 4.0) were immobilized on CMD 500 sensor chip, with a total coupling amount over 10,000 RU. Various concentrations of test compounds (range from 20 nM to 100 mM) were injected into Biacor…
Bian2021-7-25	O=C(CC1=CC=CC=C1)NC2=CC=CC=C2/C=C/C3=CC=C(OC)C=C3	10.1016/j.ejmech.2021.113887		250		60				aS	f	Recombinant (E. Coli)	Purified recombinant human a-syn monomer at 5 mg/ml in phosphate buffer saline (PBS) was incubated at 37 degC for 7 days with constant agitation (1000 rpm) in a ThermoMixer shaker (Eppendorf). The sedimentation assay and ThT fluorescence assay were performed to confirm the presence of amyloid aggregates. Then the a-syn aggregates were sonicated with 1s-on/1s-off interval for 30 cycles at 20% ampl…		SPR	All the SPR binding evaluation studies were performed on Biacore T200 (GE Healthcare, Sweden) using CMD 500 sensor chip (Xantec, Germany). Briefly, prepared human recombinant a-syn aggregates in NaAc Buffer (pH = 4.0) were immobilized on CMD 500 sensor chip, with a total coupling amount over 10,000 RU. Various concentrations of test compounds (range from 20 nM to 100 mM) were injected into Biacor…
Bian2021-7-26	O=C(C1=CC=CS1)NC2=CC=CC=C2/C=C/C3=CC=C(OC)C=C3	10.1016/j.ejmech.2021.113887		>10000						aS	f	Recombinant (E. Coli)	Purified recombinant human a-syn monomer at 5 mg/ml in phosphate buffer saline (PBS) was incubated at 37 degC for 7 days with constant agitation (1000 rpm) in a ThermoMixer shaker (Eppendorf). The sedimentation assay and ThT fluorescence assay were performed to confirm the presence of amyloid aggregates. Then the a-syn aggregates were sonicated with 1s-on/1s-off interval for 30 cycles at 20% ampl…		SPR	All the SPR binding evaluation studies were performed on Biacore T200 (GE Healthcare, Sweden) using CMD 500 sensor chip (Xantec, Germany). Briefly, prepared human recombinant a-syn aggregates in NaAc Buffer (pH = 4.0) were immobilized on CMD 500 sensor chip, with a total coupling amount over 10,000 RU. Various concentrations of test compounds (range from 20 nM to 100 mM) were injected into Biacor…
Bian2021-7-27	O=C(C1=NC=CS1)NC2=CC=CC=C2/C=C/C3=CC=C(OC)C=C3	10.1016/j.ejmech.2021.113887		700		140				aS	f	Recombinant (E. Coli)	Purified recombinant human a-syn monomer at 5 mg/ml in phosphate buffer saline (PBS) was incubated at 37 degC for 7 days with constant agitation (1000 rpm) in a ThermoMixer shaker (Eppendorf). The sedimentation assay and ThT fluorescence assay were performed to confirm the presence of amyloid aggregates. Then the a-syn aggregates were sonicated with 1s-on/1s-off interval for 30 cycles at 20% ampl…		SPR	All the SPR binding evaluation studies were performed on Biacore T200 (GE Healthcare, Sweden) using CMD 500 sensor chip (Xantec, Germany). Briefly, prepared human recombinant a-syn aggregates in NaAc Buffer (pH = 4.0) were immobilized on CMD 500 sensor chip, with a total coupling amount over 10,000 RU. Various concentrations of test compounds (range from 20 nM to 100 mM) were injected into Biacor…
Bian2021-9-1	O=C(NCC1=NC=CN=C1)NC2=CC=CC=C2/C=C/C3=CC=C(OC)C=C3	10.1016/j.ejmech.2021.113887		>10000						aS	f	Recombinant (E. Coli)	Purified recombinant human a-syn monomer at 5 mg/ml in phosphate buffer saline (PBS) was incubated at 37 degC for 7 days with constant agitation (1000 rpm) in a ThermoMixer shaker (Eppendorf). The sedimentation assay and ThT fluorescence assay were performed to confirm the presence of amyloid aggregates. Then the a-syn aggregates were sonicated with 1s-on/1s-off interval for 30 cycles at 20% ampl…		SPR	All the SPR binding evaluation studies were performed on Biacore T200 (GE Healthcare, Sweden) using CMD 500 sensor chip (Xantec, Germany). Briefly, prepared human recombinant a-syn aggregates in NaAc Buffer (pH = 4.0) were immobilized on CMD 500 sensor chip, with a total coupling amount over 10,000 RU. Various concentrations of test compounds (range from 20 nM to 100 mM) were injected into Biacor…
Bian2021-9-2	O=C(NCC1=CC=CC=C1)NC2=CC=CC=C2/C=C/C3=CC=C(OC)C=C3	10.1016/j.ejmech.2021.113887		640		140				aS	f	Recombinant (E. Coli)	Purified recombinant human a-syn monomer at 5 mg/ml in phosphate buffer saline (PBS) was incubated at 37 degC for 7 days with constant agitation (1000 rpm) in a ThermoMixer shaker (Eppendorf). The sedimentation assay and ThT fluorescence assay were performed to confirm the presence of amyloid aggregates. Then the a-syn aggregates were sonicated with 1s-on/1s-off interval for 30 cycles at 20% ampl…		SPR	All the SPR binding evaluation studies were performed on Biacore T200 (GE Healthcare, Sweden) using CMD 500 sensor chip (Xantec, Germany). Briefly, prepared human recombinant a-syn aggregates in NaAc Buffer (pH = 4.0) were immobilized on CMD 500 sensor chip, with a total coupling amount over 10,000 RU. Various concentrations of test compounds (range from 20 nM to 100 mM) were injected into Biacor…
Bian2021-9-3	O=C(NC1=CC=CC=C1)NC2=CC=CC=C2/C=C/C3=CC=C(OC)C=C3	10.1016/j.ejmech.2021.113887		4050		30				aS	f	Recombinant (E. Coli)	Purified recombinant human a-syn monomer at 5 mg/ml in phosphate buffer saline (PBS) was incubated at 37 degC for 7 days with constant agitation (1000 rpm) in a ThermoMixer shaker (Eppendorf). The sedimentation assay and ThT fluorescence assay were performed to confirm the presence of amyloid aggregates. Then the a-syn aggregates were sonicated with 1s-on/1s-off interval for 30 cycles at 20% ampl…		SPR	All the SPR binding evaluation studies were performed on Biacore T200 (GE Healthcare, Sweden) using CMD 500 sensor chip (Xantec, Germany). Briefly, prepared human recombinant a-syn aggregates in NaAc Buffer (pH = 4.0) were immobilized on CMD 500 sensor chip, with a total coupling amount over 10,000 RU. Various concentrations of test compounds (range from 20 nM to 100 mM) were injected into Biacor…
Blass2014a-01	COc1cc(/C=c2\sc3nc(-c4ccncc4)cn3c2=O)cc(OC)c1O	10.1021/ml500147n					5		ThR	t	f	Not specified	Not specified		Fluorescence Displacement	Not specified
Blass2014a-01	COc1cc(/C=c2\sc3nc(-c4ccncc4)cn3c2=O)cc(OC)c1O	10.1021/ml500147n					93		ThR	Ab	f	Not specified	Not specified		Fluorescence Displacement	Not specified
Blass2014a-02	COc1cc(/C=c2\sc3nc(-c4ccc(Cl)cc4)cn3c2=O)cc(OC)c1O	10.1021/ml500147n					2		ThR	t	f	Not specified	Not specified		Fluorescence Displacement	Not specified
Blass2014a-02	COc1cc(/C=c2\sc3nc(-c4ccc(Cl)cc4)cn3c2=O)cc(OC)c1O	10.1021/ml500147n					7		ThR	Ab	f	Not specified	Not specified		Fluorescence Displacement	Not specified
Blass2014a-06	COc1cc(/C=c2\sc3nc(-c4ccc(Cl)cc4)cn3c2=O)cc(Cl)c1O	10.1021/ml500147n					2		ThR	t	f	Not specified	Not specified		Fluorescence Displacement	Not specified
Blass2014a-06	COc1cc(/C=c2\sc3nc(-c4ccc(Cl)cc4)cn3c2=O)cc(Cl)c1O	10.1021/ml500147n					32		ThR	Ab	f	Not specified	Not specified		Fluorescence Displacement	Not specified
Blass2014a-07	COc1cc(/C=c2\sc3nc(-c4ccc(Cl)cc4)cn3c2=O)cc(Br)c1O	10.1021/ml500147n					2		ThR	t	f	Not specified	Not specified		Fluorescence Displacement	Not specified
Blass2014a-07	COc1cc(/C=c2\sc3nc(-c4ccc(Cl)cc4)cn3c2=O)cc(Br)c1O	10.1021/ml500147n					18		ThR	Ab	f	Not specified	Not specified		Fluorescence Displacement	Not specified
Blass2014a-08	COc1cc(/C=c2\sc3nc(-c4ccc(Cl)cc4)cn3c2=O)cc(O)c1O	10.1021/ml500147n					5		ThR	t	f	Not specified	Not specified		Fluorescence Displacement	Not specified
Blass2014a-08	COc1cc(/C=c2\sc3nc(-c4ccc(Cl)cc4)cn3c2=O)cc(O)c1O	10.1021/ml500147n					18		ThR	Ab	f	Not specified	Not specified		Fluorescence Displacement	Not specified
Blass2014a-12	COc1cc(/C=c2\sc3nc(-c4ccncc4C)cn3c2=O)ccc1O	10.1021/ml500147n					79		ThR	t	f	Not specified	Not specified		Fluorescence Displacement	Not specified
Blass2014a-12	COc1cc(/C=c2\sc3nc(-c4ccncc4C)cn3c2=O)ccc1O	10.1021/ml500147n					>10000		ThR	Ab	f	Not specified	Not specified		Fluorescence Displacement	Not specified
Blass2014a-16	COc1cc(/C=c2\sc3nc(-c4ccncc4C)cn3c2=O)cc(OC)c1O	10.1021/ml500147n					8		ThR	t	f	Not specified	Not specified		Fluorescence Displacement	Not specified
Blass2014a-16	COc1cc(/C=c2\sc3nc(-c4ccncc4C)cn3c2=O)cc(OC)c1O	10.1021/ml500147n					32		ThR	Ab	f	Not specified	Not specified		Fluorescence Displacement	Not specified
Blass2014a-21	COc1cc(/C=c2\sc3nc(-c4cccc(Cl)c4)cn3c2=O)cc(OC)c1O	10.1021/ml500147n					1		ThR	t	f	Not specified	Not specified		Fluorescence Displacement	Not specified
Blass2014a-21	COc1cc(/C=c2\sc3nc(-c4cccc(Cl)c4)cn3c2=O)cc(OC)c1O	10.1021/ml500147n					6		ThR	Ab	f	Not specified	Not specified		Fluorescence Displacement	Not specified
Blass2014a-24	COc1cc(/C=c2\sc3nc(-c4cccc(C(F)(F)F)c4)cn3c2=O)cc(Cl)c1O	10.1021/ml500147n					3		ThR	t	f	Not specified	Not specified		Fluorescence Displacement	Not specified
Blass2014a-24	COc1cc(/C=c2\sc3nc(-c4cccc(C(F)(F)F)c4)cn3c2=O)cc(Cl)c1O	10.1021/ml500147n					123		ThR	Ab	f	Not specified	Not specified		Fluorescence Displacement	Not specified
Blass2014a-35	COc1cc(/C=c2\sc3nc(-c4cccc(OC(F)(F)F)c4)cn3c2=O)cc(F)c1O	10.1021/ml500147n					13		ThR	t	f	Not specified	Not specified		Fluorescence Displacement	Not specified
Blass2014a-35	COc1cc(/C=c2\sc3nc(-c4cccc(OC(F)(F)F)c4)cn3c2=O)cc(F)c1O	10.1021/ml500147n					>10000		ThR	Ab	f	Not specified	Not specified		Fluorescence Displacement	Not specified
[18F]GTP-1	[18F]C([2H])(CC1CCN(C2=NC3=NC4=CC=CC=C4N3C=C2)CC1)[2H]	10.1007/s00259-019-04399-0		10.7667		1.0504				AD	b	tau+ AD	Frozen unfixed cortical tissues from AD donors, confirmed by neuropathological diagnosis using CERAD criteria, were obtained from Banner Sun Health Research Institute (Sun City, AZ, USA). The individual tissues were further evaluated by immunohistochemical staining for β-amyloid plaques and neurofibrillary tangles to confirm presence or absence of pa- thology in each sample		Autoradiography	The no-carrier- added [18F]GTP1 was dissolved in PBS containing 5% DMSO and 5% ethanol at final concentration 1.5 MBq/ml (111–174 pg/ml). Then, 0.5 ml of stock solution was trans- ferred to a microscope slide with 5-μm-thick freshly dried tissue section and incubated for 90 min at room temperature (RT). The slides were washed by dipping into the following chilled (4°C) solutions: PBS for 1 min, 7…
Bolander05	OC1=CC=C(/C=C/C2=CC=C(/C=C/C3=CC=C(O)C=C3)C(OC)=C2)C=C1	10.1021/jm300653b			123		246		ThR	t	f	Recombinant (E. Coli)	Recombinant human microtubule associated tau protein purified from E. coli was aggregated at a concentration of 5 μM with arachidonic acid (100 μM) in Tris 10 mM, pH 8, 24 h at 37 °C.		Fluorescence Displacement	Thiazine red was added at the concentration corresponding to the Kd of the respective aggregated protein binding site to induce a fluorescent signal that can be inhibited by the addition of a displacer compound. The assay was performed in Perkin-Elmer OptiPlate 384, black, 45 mL assay volume. As assay buffer, DPBS (no CaCl2, no MgCl2) (GIBCO N. 14020) was used. The tested compounds were dissolved…
Bolander05	OC1=CC=C(/C=C/C2=CC=C(/C=C/C3=CC=C(O)C=C3)C(OC)=C2)C=C1	10.1021/jm300653b			70		140		ThR	Ab40	f	Synthetic	Synthetic Aß40 was aggregated at a concentration of 50 μM with arachidonic acid (100 μM) in Tris 10 mM, pH 8, for 3 days at 37 °C, under shaking at 150 rpm.		Fluorescence Displacement	Thiazine red was added at the concentration corresponding to the Kd of the respective aggregated protein binding site to induce a fluorescent signal that can be inhibited by the addition of a displacer compound. The assay was performed in Perkin-Elmer OptiPlate 384, black, 45 mL assay volume. As assay buffer, DPBS (no CaCl2, no MgCl2) (GIBCO N. 14020) was used. The tested compounds were dissolved…
Bolander06c	COC1=CC=C(/C=C/C2=CN=C(/C=C/C3=CC=C(OC)C=C3)C=N2)C=C1	10.1021/jm300653b			6.5		13		ThR	t	f	Recombinant (E. Coli)	Recombinant human microtubule associated tau protein purified from E. coli was aggregated at a concentration of 5 μM with arachidonic acid (100 μM) in Tris 10 mM, pH 8, 24 h at 37 °C.		Fluorescence Displacement	Thiazine red was added at the concentration corresponding to the Kd of the respective aggregated protein binding site to induce a fluorescent signal that can be inhibited by the addition of a displacer compound. The assay was performed in Perkin-Elmer OptiPlate 384, black, 45 mL assay volume. As assay buffer, DPBS (no CaCl2, no MgCl2) (GIBCO N. 14020) was used. The tested compounds were dissolved…
Bolander06c	COC1=CC=C(/C=C/C2=CN=C(/C=C/C3=CC=C(OC)C=C3)C=N2)C=C1	10.1021/jm300653b			8.5		17		ThR	Ab40	f		Synthetic Aß40 was aggregated at a concentration of 50 μM with arachidonic acid (100 μM) in Tris 10 mM, pH 8, for 3 days at 37 °C, under shaking at 150 rpm.		Fluorescence Displacement	Thiazine red was added at the concentration corresponding to the Kd of the respective aggregated protein binding site to induce a fluorescent signal that can be inhibited by the addition of a displacer compound. The assay was performed in Perkin-Elmer OptiPlate 384, black, 45 mL assay volume. As assay buffer, DPBS (no CaCl2, no MgCl2) (GIBCO N. 14020) was used. The tested compounds were dissolved…
Bolander06e	C1(N2CCOCC2)=CC=C(/C=C/C3=CN=C(/C=C/C4=CC=C(N5CCOCC5)C=C4)C=N3)C=C1	10.1021/jm300653b			3		6		ThR	t	f	Recombinant (E. Coli)	Recombinant human microtubule associated tau protein purified from E. coli was aggregated at a concentration of 5 μM with arachidonic acid (100 μM) in Tris 10 mM, pH 8, 24 h at 37 °C.		Fluorescence Displacement	Thiazine red was added at the concentration corresponding to the Kd of the respective aggregated protein binding site to induce a fluorescent signal that can be inhibited by the addition of a displacer compound. The assay was performed in Perkin-Elmer OptiPlate 384, black, 45 mL assay volume. As assay buffer, DPBS (no CaCl2, no MgCl2) (GIBCO N. 14020) was used. The tested compounds were dissolved…
Bolander06e	C1(N2CCOCC2)=CC=C(/C=C/C3=CN=C(/C=C/C4=CC=C(N5CCOCC5)C=C4)C=N3)C=C1	10.1021/jm300653b			21.5		43		ThR	Ab40	f		Synthetic Aß40 was aggregated at a concentration of 50 μM with arachidonic acid (100 μM) in Tris 10 mM, pH 8, for 3 days at 37 °C, under shaking at 150 rpm.		Fluorescence Displacement	Thiazine red was added at the concentration corresponding to the Kd of the respective aggregated protein binding site to induce a fluorescent signal that can be inhibited by the addition of a displacer compound. The assay was performed in Perkin-Elmer OptiPlate 384, black, 45 mL assay volume. As assay buffer, DPBS (no CaCl2, no MgCl2) (GIBCO N. 14020) was used. The tested compounds were dissolved…
Bolander06f	CN(CC1)CCN1C2=CC=C(/C=C/C3=CN=C(/C=C/C4=CC=C(N5CCN(C)CC5)C=C4)C=N3)C=C2	10.1021/jm300653b			21		42		ThR	t	f	Recombinant (E. Coli)	Recombinant human microtubule associated tau protein purified from E. coli was aggregated at a concentration of 5 μM with arachidonic acid (100 μM) in Tris 10 mM, pH 8, 24 h at 37 °C.		Fluorescence Displacement	Thiazine red was added at the concentration corresponding to the Kd of the respective aggregated protein binding site to induce a fluorescent signal that can be inhibited by the addition of a displacer compound. The assay was performed in Perkin-Elmer OptiPlate 384, black, 45 mL assay volume. As assay buffer, DPBS (no CaCl2, no MgCl2) (GIBCO N. 14020) was used. The tested compounds were dissolved…
Bolander06f	CN(CC1)CCN1C2=CC=C(/C=C/C3=CN=C(/C=C/C4=CC=C(N5CCN(C)CC5)C=C4)C=N3)C=C2	10.1021/jm300653b			25.5		51		ThR	Ab40	f		Synthetic Aß40 was aggregated at a concentration of 50 μM with arachidonic acid (100 μM) in Tris 10 mM, pH 8, for 3 days at 37 °C, under shaking at 150 rpm.		Fluorescence Displacement	Thiazine red was added at the concentration corresponding to the Kd of the respective aggregated protein binding site to induce a fluorescent signal that can be inhibited by the addition of a displacer compound. The assay was performed in Perkin-Elmer OptiPlate 384, black, 45 mL assay volume. As assay buffer, DPBS (no CaCl2, no MgCl2) (GIBCO N. 14020) was used. The tested compounds were dissolved…
Bolander07a	CN(C)C(C=C1)=CC=C1/C=C/C2=NC=NC(/C=C/C(C=C3)=CC=C3N(C)C)=C2	10.1021/jm300653b			2		4		ThR	t	f	Recombinant (E. Coli)	Recombinant human microtubule associated tau protein purified from E. coli was aggregated at a concentration of 5 μM with arachidonic acid (100 μM) in Tris 10 mM, pH 8, 24 h at 37 °C.		Fluorescence Displacement	Thiazine red was added at the concentration corresponding to the Kd of the respective aggregated protein binding site to induce a fluorescent signal that can be inhibited by the addition of a displacer compound. The assay was performed in Perkin-Elmer OptiPlate 384, black, 45 mL assay volume. As assay buffer, DPBS (no CaCl2, no MgCl2) (GIBCO N. 14020) was used. The tested compounds were dissolved…
Bolander07a	CN(C)C(C=C1)=CC=C1/C=C/C2=NC=NC(/C=C/C(C=C3)=CC=C3N(C)C)=C2	10.1021/jm300653b			27		54		ThR	Ab40	f		Synthetic Aß40 was aggregated at a concentration of 50 μM with arachidonic acid (100 μM) in Tris 10 mM, pH 8, for 3 days at 37 °C, under shaking at 150 rpm.		Fluorescence Displacement	Thiazine red was added at the concentration corresponding to the Kd of the respective aggregated protein binding site to induce a fluorescent signal that can be inhibited by the addition of a displacer compound. The assay was performed in Perkin-Elmer OptiPlate 384, black, 45 mL assay volume. As assay buffer, DPBS (no CaCl2, no MgCl2) (GIBCO N. 14020) was used. The tested compounds were dissolved…
Bolander07c	CN1CCN(CC1)C2=CC=C(/C=C/C3=CC(/C=C/C4=CC=C(N5CCN(C)CC5)C=C4)=NC=N3)C=C2	10.1021/jm300653b			3734.5		7469		ThR	t	f	Recombinant (E. Coli)	Recombinant human microtubule associated tau protein purified from E. coli was aggregated at a concentration of 5 μM with arachidonic acid (100 μM) in Tris 10 mM, pH 8, 24 h at 37 °C.		Fluorescence Displacement	Thiazine red was added at the concentration corresponding to the Kd of the respective aggregated protein binding site to induce a fluorescent signal that can be inhibited by the addition of a displacer compound. The assay was performed in Perkin-Elmer OptiPlate 384, black, 45 mL assay volume. As assay buffer, DPBS (no CaCl2, no MgCl2) (GIBCO N. 14020) was used. The tested compounds were dissolved…
Bolander07c	CN1CCN(CC1)C2=CC=C(/C=C/C3=CC(/C=C/C4=CC=C(N5CCN(C)CC5)C=C4)=NC=N3)C=C2	10.1021/jm300653b			1190.5		2381		ThR	Ab40	f		Synthetic Aß40 was aggregated at a concentration of 50 μM with arachidonic acid (100 μM) in Tris 10 mM, pH 8, for 3 days at 37 °C, under shaking at 150 rpm.		Fluorescence Displacement	Thiazine red was added at the concentration corresponding to the Kd of the respective aggregated protein binding site to induce a fluorescent signal that can be inhibited by the addition of a displacer compound. The assay was performed in Perkin-Elmer OptiPlate 384, black, 45 mL assay volume. As assay buffer, DPBS (no CaCl2, no MgCl2) (GIBCO N. 14020) was used. The tested compounds were dissolved…
Bolander07d	N1(CCCCC1)C2=CC=C(/C=C/C3=CC(/C=C/C4=CC=C(N5CCCCC5)C=C4)=NC=N3)C=C2	10.1021/jm300653b			8.5		17		ThR	t	f	Recombinant (E. Coli)	Recombinant human microtubule associated tau protein purified from E. coli was aggregated at a concentration of 5 μM with arachidonic acid (100 μM) in Tris 10 mM, pH 8, 24 h at 37 °C.		Fluorescence Displacement	Thiazine red was added at the concentration corresponding to the Kd of the respective aggregated protein binding site to induce a fluorescent signal that can be inhibited by the addition of a displacer compound. The assay was performed in Perkin-Elmer OptiPlate 384, black, 45 mL assay volume. As assay buffer, DPBS (no CaCl2, no MgCl2) (GIBCO N. 14020) was used. The tested compounds were dissolved…
Bolander07d	N1(CCCCC1)C2=CC=C(/C=C/C3=CC(/C=C/C4=CC=C(N5CCCCC5)C=C4)=NC=N3)C=C2	10.1021/jm300653b			78		156		ThR	Ab40	f		Synthetic Aß40 was aggregated at a concentration of 50 μM with arachidonic acid (100 μM) in Tris 10 mM, pH 8, for 3 days at 37 °C, under shaking at 150 rpm.		Fluorescence Displacement	Thiazine red was added at the concentration corresponding to the Kd of the respective aggregated protein binding site to induce a fluorescent signal that can be inhibited by the addition of a displacer compound. The assay was performed in Perkin-Elmer OptiPlate 384, black, 45 mL assay volume. As assay buffer, DPBS (no CaCl2, no MgCl2) (GIBCO N. 14020) was used. The tested compounds were dissolved…
Bolander07e	N1(CCCC1)C2=CC=C(/C=C/C3=CC(/C=C/C4=CC=C(N5CCCC5)C=C4)=NC=N3)C=C2	10.1021/jm300653b			1		2		ThR	t	f	Recombinant (E. Coli)	Recombinant human microtubule associated tau protein purified from E. coli was aggregated at a concentration of 5 μM with arachidonic acid (100 μM) in Tris 10 mM, pH 8, 24 h at 37 °C.		Fluorescence Displacement	Thiazine red was added at the concentration corresponding to the Kd of the respective aggregated protein binding site to induce a fluorescent signal that can be inhibited by the addition of a displacer compound. The assay was performed in Perkin-Elmer OptiPlate 384, black, 45 mL assay volume. As assay buffer, DPBS (no CaCl2, no MgCl2) (GIBCO N. 14020) was used. The tested compounds were dissolved…
Bolander07e	N1(CCCC1)C2=CC=C(/C=C/C3=CC(/C=C/C4=CC=C(N5CCCC5)C=C4)=NC=N3)C=C2	10.1021/jm300653b			26		52		ThR	Ab40	f		Synthetic Aß40 was aggregated at a concentration of 50 μM with arachidonic acid (100 μM) in Tris 10 mM, pH 8, for 3 days at 37 °C, under shaking at 150 rpm.		Fluorescence Displacement	Thiazine red was added at the concentration corresponding to the Kd of the respective aggregated protein binding site to induce a fluorescent signal that can be inhibited by the addition of a displacer compound. The assay was performed in Perkin-Elmer OptiPlate 384, black, 45 mL assay volume. As assay buffer, DPBS (no CaCl2, no MgCl2) (GIBCO N. 14020) was used. The tested compounds were dissolved…
Bolander07f	CN(C)C(C=C1)=CC=C1/C=C/C=C/C2=CC(/C=C/C=C/C3=CC=C(N(C)C)C=C3)=NC=N2	10.1021/jm300653b			1		2		ThR	t	f	Recombinant (E. Coli)	Recombinant human microtubule associated tau protein purified from E. coli was aggregated at a concentration of 5 μM with arachidonic acid (100 μM) in Tris 10 mM, pH 8, 24 h at 37 °C.		Fluorescence Displacement	Thiazine red was added at the concentration corresponding to the Kd of the respective aggregated protein binding site to induce a fluorescent signal that can be inhibited by the addition of a displacer compound. The assay was performed in Perkin-Elmer OptiPlate 384, black, 45 mL assay volume. As assay buffer, DPBS (no CaCl2, no MgCl2) (GIBCO N. 14020) was used. The tested compounds were dissolved…
Bolander07f	CN(C)C(C=C1)=CC=C1/C=C/C=C/C2=CC(/C=C/C=C/C3=CC=C(N(C)C)C=C3)=NC=N2	10.1021/jm300653b			1.5		3		ThR	Ab40	f		Synthetic Aß40 was aggregated at a concentration of 50 μM with arachidonic acid (100 μM) in Tris 10 mM, pH 8, for 3 days at 37 °C, under shaking at 150 rpm.		Fluorescence Displacement	Thiazine red was added at the concentration corresponding to the Kd of the respective aggregated protein binding site to induce a fluorescent signal that can be inhibited by the addition of a displacer compound. The assay was performed in Perkin-Elmer OptiPlate 384, black, 45 mL assay volume. As assay buffer, DPBS (no CaCl2, no MgCl2) (GIBCO N. 14020) was used. The tested compounds were dissolved…
Bolander08b	N1(CCOCC1)C2=CC=C(/C=C/C3=CC(C4=CC=CC=C4)=C(/C=C/C5=CC=C(N6CCOCC6)C=C5)N=N3)C=C2	10.1021/jm300653b			2353.5		4707		ThR	t	f	Recombinant (E. Coli)	Recombinant human microtubule associated tau protein purified from E. coli was aggregated at a concentration of 5 μM with arachidonic acid (100 μM) in Tris 10 mM, pH 8, 24 h at 37 °C.		Fluorescence Displacement	Thiazine red was added at the concentration corresponding to the Kd of the respective aggregated protein binding site to induce a fluorescent signal that can be inhibited by the addition of a displacer compound. The assay was performed in Perkin-Elmer OptiPlate 384, black, 45 mL assay volume. As assay buffer, DPBS (no CaCl2, no MgCl2) (GIBCO N. 14020) was used. The tested compounds were dissolved…
Bolander08b	N1(CCOCC1)C2=CC=C(/C=C/C3=CC(C4=CC=CC=C4)=C(/C=C/C5=CC=C(N6CCOCC6)C=C5)N=N3)C=C2	10.1021/jm300653b			3795.5		7591		ThR	Ab40	f		Synthetic Aß40 was aggregated at a concentration of 50 μM with arachidonic acid (100 μM) in Tris 10 mM, pH 8, for 3 days at 37 °C, under shaking at 150 rpm.		Fluorescence Displacement	Thiazine red was added at the concentration corresponding to the Kd of the respective aggregated protein binding site to induce a fluorescent signal that can be inhibited by the addition of a displacer compound. The assay was performed in Perkin-Elmer OptiPlate 384, black, 45 mL assay volume. As assay buffer, DPBS (no CaCl2, no MgCl2) (GIBCO N. 14020) was used. The tested compounds were dissolved…
Bolander08d	CN(C)C(C=C1)=CC=C1/C=C/C(N=N2)=C(C3=CC=C(OC)C=C3)C=C2/C=C/C(C=C4)=CC=C4N(C)C	10.1021/jm300653b			795.5		1591		ThR	t	f	Recombinant (E. Coli)	Recombinant human microtubule associated tau protein purified from E. coli was aggregated at a concentration of 5 μM with arachidonic acid (100 μM) in Tris 10 mM, pH 8, 24 h at 37 °C.		Fluorescence Displacement	Thiazine red was added at the concentration corresponding to the Kd of the respective aggregated protein binding site to induce a fluorescent signal that can be inhibited by the addition of a displacer compound. The assay was performed in Perkin-Elmer OptiPlate 384, black, 45 mL assay volume. As assay buffer, DPBS (no CaCl2, no MgCl2) (GIBCO N. 14020) was used. The tested compounds were dissolved…
Bolander08d	CN(C)C(C=C1)=CC=C1/C=C/C(N=N2)=C(C3=CC=C(OC)C=C3)C=C2/C=C/C(C=C4)=CC=C4N(C)C	10.1021/jm300653b			2285.5		4571		ThR	Ab40	f		Synthetic Aß40 was aggregated at a concentration of 50 μM with arachidonic acid (100 μM) in Tris 10 mM, pH 8, for 3 days at 37 °C, under shaking at 150 rpm.		Fluorescence Displacement	Thiazine red was added at the concentration corresponding to the Kd of the respective aggregated protein binding site to induce a fluorescent signal that can be inhibited by the addition of a displacer compound. The assay was performed in Perkin-Elmer OptiPlate 384, black, 45 mL assay volume. As assay buffer, DPBS (no CaCl2, no MgCl2) (GIBCO N. 14020) was used. The tested compounds were dissolved…
Bolander08e	CN(C)C(C=C1)=CC=C1/C=C/C(N=N2)=C(C3=C(F)C=CC=C3)C=C2/C=C/C(C=C4)=CC=C4N(C)C	10.1021/jm300653b			625.5		1251		ThR	t	f	Recombinant (E. Coli)	Recombinant human microtubule associated tau protein purified from E. coli was aggregated at a concentration of 5 μM with arachidonic acid (100 μM) in Tris 10 mM, pH 8, 24 h at 37 °C.		Fluorescence Displacement	Thiazine red was added at the concentration corresponding to the Kd of the respective aggregated protein binding site to induce a fluorescent signal that can be inhibited by the addition of a displacer compound. The assay was performed in Perkin-Elmer OptiPlate 384, black, 45 mL assay volume. As assay buffer, DPBS (no CaCl2, no MgCl2) (GIBCO N. 14020) was used. The tested compounds were dissolved…
Bolander08e	CN(C)C(C=C1)=CC=C1/C=C/C(N=N2)=C(C3=C(F)C=CC=C3)C=C2/C=C/C(C=C4)=CC=C4N(C)C	10.1021/jm300653b			5033		10066		ThR	Ab40	f		Synthetic Aß40 was aggregated at a concentration of 50 μM with arachidonic acid (100 μM) in Tris 10 mM, pH 8, for 3 days at 37 °C, under shaking at 150 rpm.		Fluorescence Displacement	Thiazine red was added at the concentration corresponding to the Kd of the respective aggregated protein binding site to induce a fluorescent signal that can be inhibited by the addition of a displacer compound. The assay was performed in Perkin-Elmer OptiPlate 384, black, 45 mL assay volume. As assay buffer, DPBS (no CaCl2, no MgCl2) (GIBCO N. 14020) was used. The tested compounds were dissolved…
ThR	O=C1/C(C=C(S(=O)([O-])=O)C2=C1C=CC=C2)=N\N([H])C(C=C3)=CC=C3C4=NC5=CC=C(C)C(S(=O)([O-])=O)=C5S4	10.1021/jm300653b		18						t	f	Recombinant (E. Coli)	Recombinant human microtubule associated tau protein purified from E. coli was aggregated at a concentration of 5 μM with arachidonic acid (100 μM) in Tris 10 mM, pH 8, 24 h at 37 °C.		Fluorescence Displacement	Thiazine red was added at the concentration corresponding to the Kd of the respective aggregated protein binding site to induce a fluorescent signal that can be inhibited by the addition of a displacer compound. The assay was performed in Perkin-Elmer OptiPlate 384, black, 45 mL assay volume. As assay buffer, DPBS (no CaCl2, no MgCl2) (GIBCO N. 14020) was used. The tested compounds were dissolved…
ThR	O=C1/C(C=C(S(=O)([O-])=O)C2=C1C=CC=C2)=N\N([H])C(C=C3)=CC=C3C4=NC5=CC=C(C)C(S(=O)([O-])=O)=C5S4	10.1021/jm300653b		49						Ab40	f		Synthetic Aß40 was aggregated at a concentration of 50 μM with arachidonic acid (100 μM) in Tris 10 mM, pH 8, for 3 days at 37 °C, under shaking at 150 rpm.		Fluorescence Displacement	Thiazine red was added at the concentration corresponding to the Kd of the respective aggregated protein binding site to induce a fluorescent signal that can be inhibited by the addition of a displacer compound. The assay was performed in Perkin-Elmer OptiPlate 384, black, 45 mL assay volume. As assay buffer, DPBS (no CaCl2, no MgCl2) (GIBCO N. 14020) was used. The tested compounds were dissolved…
Bolander06d	CC(C)C1=CC=C(/C=C/C2=CN=C(/C=C/C3=CC=C(C(C)C)C=C3)C=N2)C=C1	10.1021/jm300653b			n.b.		n.b.		ThR	t	f	Recombinant (E. Coli)	Recombinant human microtubule associated tau protein purified from E. coli was aggregated at a concentration of 5 μM with arachidonic acid (100 μM) in Tris 10 mM, pH 8, 24 h at 37 °C.		Fluorescence Displacement	Thiazine red was added at the concentration corresponding to the Kd of the respective aggregated protein binding site to induce a fluorescent signal that can be inhibited by the addition of a displacer compound. The assay was performed in Perkin-Elmer OptiPlate 384, black, 45 mL assay volume. As assay buffer, DPBS (no CaCl2, no MgCl2) (GIBCO N. 14020) was used. The tested compounds were dissolved…
Bolander06d	CC(C)C1=CC=C(/C=C/C2=CN=C(/C=C/C3=CC=C(C(C)C)C=C3)C=N2)C=C1	10.1021/jm300653b			n.b.		n.b.		ThR	Ab40	f		Synthetic Aß40 was aggregated at a concentration of 50 μM with arachidonic acid (100 μM) in Tris 10 mM, pH 8, for 3 days at 37 °C, under shaking at 150 rpm.		Fluorescence Displacement	Thiazine red was added at the concentration corresponding to the Kd of the respective aggregated protein binding site to induce a fluorescent signal that can be inhibited by the addition of a displacer compound. The assay was performed in Perkin-Elmer OptiPlate 384, black, 45 mL assay volume. As assay buffer, DPBS (no CaCl2, no MgCl2) (GIBCO N. 14020) was used. The tested compounds were dissolved…
Bolander07b	N1(CCOCC1)C2=CC=C(/C=C/C3=CC(/C=C/C4=CC=C(N5CCOCC5)C=C4)=NC=N3)C=C2	10.1021/jm300653b			n.b.		n.b.		ThR	t	f	Recombinant (E. Coli)	Recombinant human microtubule associated tau protein purified from E. coli was aggregated at a concentration of 5 μM with arachidonic acid (100 μM) in Tris 10 mM, pH 8, 24 h at 37 °C.		Fluorescence Displacement	Thiazine red was added at the concentration corresponding to the Kd of the respective aggregated protein binding site to induce a fluorescent signal that can be inhibited by the addition of a displacer compound. The assay was performed in Perkin-Elmer OptiPlate 384, black, 45 mL assay volume. As assay buffer, DPBS (no CaCl2, no MgCl2) (GIBCO N. 14020) was used. The tested compounds were dissolved…
Bolander07b	N1(CCOCC1)C2=CC=C(/C=C/C3=CC(/C=C/C4=CC=C(N5CCOCC5)C=C4)=NC=N3)C=C2	10.1021/jm300653b			n.b.		n.b.		ThR	Ab40	f		Synthetic Aß40 was aggregated at a concentration of 50 μM with arachidonic acid (100 μM) in Tris 10 mM, pH 8, for 3 days at 37 °C, under shaking at 150 rpm.		Fluorescence Displacement	Thiazine red was added at the concentration corresponding to the Kd of the respective aggregated protein binding site to induce a fluorescent signal that can be inhibited by the addition of a displacer compound. The assay was performed in Perkin-Elmer OptiPlate 384, black, 45 mL assay volume. As assay buffer, DPBS (no CaCl2, no MgCl2) (GIBCO N. 14020) was used. The tested compounds were dissolved…
Bolander08a	CN(C)C(C=C1)=CC=C1/C=C/C(N=N2)=C(C3=CC=CC=C3)C=C2/C=C/C(C=C4)=CC=C4N(C)C	10.1021/jm300653b			n.b.		n.b.		ThR	t	f	Recombinant (E. Coli)	Recombinant human microtubule associated tau protein purified from E. coli was aggregated at a concentration of 5 μM with arachidonic acid (100 μM) in Tris 10 mM, pH 8, 24 h at 37 °C.		Fluorescence Displacement	Thiazine red was added at the concentration corresponding to the Kd of the respective aggregated protein binding site to induce a fluorescent signal that can be inhibited by the addition of a displacer compound. The assay was performed in Perkin-Elmer OptiPlate 384, black, 45 mL assay volume. As assay buffer, DPBS (no CaCl2, no MgCl2) (GIBCO N. 14020) was used. The tested compounds were dissolved…
Bolander08a	CN(C)C(C=C1)=CC=C1/C=C/C(N=N2)=C(C3=CC=CC=C3)C=C2/C=C/C(C=C4)=CC=C4N(C)C	10.1021/jm300653b			n.b.		n.b.		ThR	Ab40	f		Synthetic Aß40 was aggregated at a concentration of 50 μM with arachidonic acid (100 μM) in Tris 10 mM, pH 8, for 3 days at 37 °C, under shaking at 150 rpm.		Fluorescence Displacement	Thiazine red was added at the concentration corresponding to the Kd of the respective aggregated protein binding site to induce a fluorescent signal that can be inhibited by the addition of a displacer compound. The assay was performed in Perkin-Elmer OptiPlate 384, black, 45 mL assay volume. As assay buffer, DPBS (no CaCl2, no MgCl2) (GIBCO N. 14020) was used. The tested compounds were dissolved…
Bolander08c	CN1C=CC=C1/C=C/C2=CC(C3=CC=CC=C3)=C(/C=C/C4=CC=CN4C)N=N2	10.1021/jm300653b			n.b.		n.b.		ThR	t	f	Recombinant (E. Coli)	Recombinant human microtubule associated tau protein purified from E. coli was aggregated at a concentration of 5 μM with arachidonic acid (100 μM) in Tris 10 mM, pH 8, 24 h at 37 °C.		Fluorescence Displacement	Thiazine red was added at the concentration corresponding to the Kd of the respective aggregated protein binding site to induce a fluorescent signal that can be inhibited by the addition of a displacer compound. The assay was performed in Perkin-Elmer OptiPlate 384, black, 45 mL assay volume. As assay buffer, DPBS (no CaCl2, no MgCl2) (GIBCO N. 14020) was used. The tested compounds were dissolved…
Bolander08c	CN1C=CC=C1/C=C/C2=CC(C3=CC=CC=C3)=C(/C=C/C4=CC=CN4C)N=N2	10.1021/jm300653b			n.b.		n.b.		ThR	Ab40	f		Synthetic Aß40 was aggregated at a concentration of 50 μM with arachidonic acid (100 μM) in Tris 10 mM, pH 8, for 3 days at 37 °C, under shaking at 150 rpm.		Fluorescence Displacement	Thiazine red was added at the concentration corresponding to the Kd of the respective aggregated protein binding site to induce a fluorescent signal that can be inhibited by the addition of a displacer compound. The assay was performed in Perkin-Elmer OptiPlate 384, black, 45 mL assay volume. As assay buffer, DPBS (no CaCl2, no MgCl2) (GIBCO N. 14020) was used. The tested compounds were dissolved…
Boukherrouba2022-11e	O=C1C2=CC=CC(O)=C2C/C1=C\C3=CC=CC=C3	10.1016/j.ejmech.2022.114139			n.b.				ThT	t	f		Not specified		Fluorescence Displacement	Not specified
Boukherrouba2022-11f	O=C1C2=CC=CC(O)=C2C/C1=C\C3=CC(O)=CC=C3	10.1016/j.ejmech.2022.114139			n.b.				ThT	t	f		Not specified		Fluorescence Displacement	Not specified
Boukherrouba2022-13a	O=C1C2=CC=CC=C2C/C1=C\C3=CC(O)=C(O)C(O)=C3	10.1016/j.ejmech.2022.114139			42	5			ThT	t	f		Not specified		Fluorescence Displacement	Not specified
Boukherrouba2022-13b	O=C1C2=CC=CC(O)=C2C/C1=C\C3=CC(O)=C(O)C(O)=C3	10.1016/j.ejmech.2022.114139			78	9			ThT	t	f		Not specified		Fluorescence Displacement	Not specified
Boukherrouba2022-13m	O=C1C2=C(O)C=C(O)C=C2C/C1=C\C3=C(O)C=C(O)C=C3	10.1016/j.ejmech.2022.114139			76	3			ThT	t	f		Not specified		Fluorescence Displacement	Not specified
Boukherrouba2022-13n	O=C1C2=C(O)C=C(O)C=C2C/C1=C\C3=CC(O)=C(O)C=C3	10.1016/j.ejmech.2022.114139			65	10			ThT	t	f		Not specified		Fluorescence Displacement	Not specified
Boukherrouba2022-13o	O=C1C2=C(O)C=C(O)C=C2C/C1=C\C3=CC(O)=C(O)C(O)=C3	10.1016/j.ejmech.2022.114139			90	5			ThT	t	f		Not specified		Fluorescence Displacement	Not specified
Boukherrouba2022-12e	O=C1C2=CC=CC(O)=C2O/C1=C\C3=CC=CC=C3	10.1016/j.ejmech.2022.114139			22	4			ThT	t	f		Not specified		Fluorescence Displacement	Not specified
Boukherrouba2022-12f	O=C1C2=CC=CC(O)=C2O/C1=C\C3=CC(O)=CC=C3	10.1016/j.ejmech.2022.114139			45	9			ThT	t	f		Not specified		Fluorescence Displacement	Not specified
Boukherrouba2022-14a	O=C1C2=CC=CC=C2O/C1=C\C3=CC(O)=C(O)C(O)=C3	10.1016/j.ejmech.2022.114139			70	9			ThT	t	f		Not specified		Fluorescence Displacement	Not specified
Boukherrouba2022-14b	O=C1C2=CC=CC(O)=C2O/C1=C\C3=CC(O)=C(O)C(O)=C3	10.1016/j.ejmech.2022.114139			88	11			ThT	t	f		Not specified		Fluorescence Displacement	Not specified
Boukherrouba2022-14m	O=C1C2=C(O)C=C(O)C=C2O/C1=C\C3=C(O)C=C(O)C=C3	10.1016/j.ejmech.2022.114139			89	6			ThT	t	f		Not specified		Fluorescence Displacement	Not specified
Boukherrouba2022-14n	O=C1C2=C(O)C=C(O)C=C2O/C1=C\C3=CC(O)=C(O)C=C3	10.1016/j.ejmech.2022.114139			85	6			ThT	t	f		Not specified		Fluorescence Displacement	Not specified
Boukherrouba2022-14o	O=C1C2=C(O)C=C(O)C=C2O/C1=C\C3=CC(O)=C(O)C(O)=C3	10.1016/j.ejmech.2022.114139			94	5			ThT	t	f		Not specified		Fluorescence Displacement	Not specified
Byeon2007-3e	CS(C1=CC(S2)=C(C=C1)N=C2NCCNC3=NC4=C(C=C(S(C)(=O)=O)C=C4)S3)(=O)=O	10.1016/j.bmcl.2007.04.079			>10				[125I]TZDM	Ab42	f		Not specified		Radioligand Displacement	Not specified
FA dimer	OC(/C=C/C(C=C1OC)=CC=C1OCCOC2=CC=C(/C=C/C(O)=O)C=C2OC)=O	10.1016/j.bmcl.2007.04.079			0.6				[125I]TZDM	Ab42	f		Not specified		Radioligand Displacement	Not specified
Byeon2007-1a	OC(/C=C/C(C=C1OC)=CC=C1N(C)CCN(C)C2=CC=C(/C=C/C(O)=O)C=C2OC)=O	10.1016/j.bmcl.2007.04.079			0.72				[125I]TZDM	Ab42	f		Not specified		Radioligand Displacement	Not specified
Byeon2007-1b	OC(/C=C/C(C=C1OC)=CC=C1N(CC2)CCN2C3=CC=C(/C=C/C(O)=O)C=C3OC)=O	10.1016/j.bmcl.2007.04.079			1.36				[125I]TZDM	Ab42	f		Not specified		Radioligand Displacement	Not specified
Byeon2007-2a	O=C(O)/C=C/C1=CC(OC)=C(C=C1)OCCOC2=C(OC)C=C(N(C)C)C=C2	10.1016/j.bmcl.2007.04.079			1				[125I]TZDM	Ab42	f		Not specified		Radioligand Displacement	Not specified
Byeon2007-2b	O=C(O)/C=C/C1=CC(OC)=C(C=C1)OCCOC2=C(OC)C=C(N(CC(O)=O)CC(O)=O)C=C2	10.1016/j.bmcl.2007.04.079			0.57				[125I]TZDM	Ab42	f		Not specified		Radioligand Displacement	Not specified
Byeon2007-2c	O=C(O)/C=C/C1=CC(OC)=C(C=C1Br)OCCOC2=C(OC)C=C(N(C)C)C=C2	10.1016/j.bmcl.2007.04.079			0.83				[125I]TZDM	Ab42	f		Not specified		Radioligand Displacement	Not specified
Byeon2007-2d	O=C(O)/C=C/C1=CC(OC)=C(C(Br)=C1)OCCOC2=C(OC)C=C(N(C)C)C=C2	10.1016/j.bmcl.2007.04.079			1.32				[125I]TZDM	Ab42	f		Not specified		Radioligand Displacement	Not specified
FA	OC1=C(OC)C=C(/C=C/C(O)=O)C=C1	10.1016/j.bmcl.2007.04.079			0.77				[125I]TZDM	Ab42	f		Not specified		Radioligand Displacement	Not specified
Byeon2007-3a	C1(NCCNC2=NC(C=CC=C3)=C3S2)=NC4=C(C=CC=C4)S1	10.1016/j.bmcl.2007.04.079			0.71				[125I]TZDM	Ab42	f		Not specified		Radioligand Displacement	Not specified
Byeon2007-3b	FC(C=C1)=CC2=C1N=C(S2)NCCNC3=NC(C=CC(F)=C4)=C4S3	10.1016/j.bmcl.2007.04.079			0.75				[125I]TZDM	Ab42	f		Not specified		Radioligand Displacement	Not specified
Byeon2007-3c	BrC(C=C1)=CC2=C1N=C(S2)NCCNC3=NC(C=CC(Br)=C4)=C4S3	10.1016/j.bmcl.2007.04.079			1.11				[125I]TZDM	Ab42	f		Not specified		Radioligand Displacement	Not specified
Byeon2007-3d	ClC(C=C1)=CC2=C1N=C(S2)NCCNC3=NC(C=CC(Cl)=C4)=C4S3	10.1016/j.bmcl.2007.04.079			0.96				[125I]TZDM	Ab42	f		Not specified		Radioligand Displacement	Not specified
Byeon2007-3f	CC(C=C1)=CC2=C1N=C(S2)NCCNC3=NC(C=CC(C)=C4)=C4S3	10.1016/j.bmcl.2007.04.079			0.81				[125I]TZDM	Ab42	f		Not specified		Radioligand Displacement	Not specified
Byeon2007-3g	NC(C=C1)=CC2=C1N=C(S2)NCCNC3=NC(C=CC(N)=C4)=C4S3	10.1016/j.bmcl.2007.04.079			0.69				[125I]TZDM	Ab42	f		Not specified		Radioligand Displacement	Not specified
Byeon2007-4a	C1(N(C)CCN(C)C2=NC(C=CC=C3)=C3S2)=NC4=C(C=CC=C4)S1	10.1016/j.bmcl.2007.04.079			0.53				[125I]TZDM	Ab42	f		Not specified		Radioligand Displacement	Not specified
Byeon2007-4b	FC(C=C1)=CC2=C1N=C(S2)N(C)CCN(C)C3=NC(C=CC(F)=C4)=C4S3	10.1016/j.bmcl.2007.04.079			1.37				[125I]TZDM	Ab42	f		Not specified		Radioligand Displacement	Not specified
Byeon2007-4c	BrC(C=C1)=CC2=C1N=C(S2)N(C)CCN(C)C3=NC(C=CC(Br)=C4)=C4S3	10.1016/j.bmcl.2007.04.079			0.55				[125I]TZDM	Ab42	f		Not specified		Radioligand Displacement	Not specified
Byeon2007-4d	ClC(C=C1)=CC2=C1N=C(S2)N(C)CCN(C)C3=NC(C=CC(Cl)=C4)=C4S3	10.1016/j.bmcl.2007.04.079			0.64				[125I]TZDM	Ab42	f		Not specified		Radioligand Displacement	Not specified
Byeon2007-4e	CS(C1=CC(S2)=C(C=C1)N=C2N(C)CCN(C)C3=NC4=C(C=C(S(C)(=O)=O)C=C4)S3)(=O)=O	10.1016/j.bmcl.2007.04.079			0.55				[125I]TZDM	Ab42	f		Not specified		Radioligand Displacement	Not specified
Byeon2007-4f	CC(C=C1)=CC2=C1N=C(S2)N(C)CCN(C)C3=NC(C=CC(C)=C4)=C4S3	10.1016/j.bmcl.2007.04.079			0.61				[125I]TZDM	Ab42	f		Not specified		Radioligand Displacement	Not specified
Byeon2007-4g	NC(C=C1)=CC2=C1N=C(S2)N(C)CCN(C)C3=NC(C=CC(N)=C4)=C4S3	10.1016/j.bmcl.2007.04.079			0.69				[125I]TZDM	Ab42	f		Not specified		Radioligand Displacement	Not specified
PiB	OC1=CC=C(N=C(C2=CC=C(NC)C=C2)S3)C3=C1	10.1016/j.bmcl.2007.04.079			0.77				[125I]TZDM	Ab42	f		Not specified		Radioligand Displacement	Not specified
IMPY	IC1=CN2C(C=C1)=NC(C3=CC=C(N(C)C)C=C3)=C2	10.1021/jm030477w			15	5			[125I]TZDM	Ab40	f	Not specified	The Aβ40 monomer was aggregated by dissolving this peptide (0.5 mg/mL) in a buffer [sodium phosphate (pH 7.4, 10 mM) containing EDTA (1 mM)]. The solution was incubated at 37 °C for 46 h with gentle and constant shaking at 30 strokes per minute. After formation of the Aβ40 aggregates, the solution was dispensed into separate vials and stored at −80 °C for future use.		Radioligand Displacement	Binding was assayed in 12 mm × 75 mm borosilicate glass tubes. For inhibition studies, the reaction mixture contained Aβ40 aggregates (10–20 nM in the final mixture, 50 μL) or human AD brain homogenate (100 μg in the final mixture, 100 μL), inhibitors (10^-5–10^-10 M in 10% ethanol, 50 μL), [125I]TZDM (in 40% EtOH, 0.05 nM in the final mixture, 50 μL, 100 000 dpm/tube), and aqueous EtOH (10% v/v)…
FEM-IMPY	CN(CCF)C(C=C1)=CC=C1C2=CN3C(C=CC(I)=C3)=N2	10.1021/jm030477w			27	8			[125I]TZDM	Ab40	f	Not specified	The Aβ40 monomer was aggregated by dissolving this peptide (0.5 mg/mL) in a buffer [sodium phosphate (pH 7.4, 10 mM) containing EDTA (1 mM)]. The solution was incubated at 37 °C for 46 h with gentle and constant shaking at 30 strokes per minute. After formation of the Aβ40 aggregates, the solution was dispensed into separate vials and stored at −80 °C for future use.		Radioligand Displacement	Binding was assayed in 12 mm × 75 mm borosilicate glass tubes as described in ref 4. For inhibition studies, the reaction mixture contained Aβ40 aggregates (10–20 nM in the final mixture, 50 μL) or human AD brain homogenate (100 μg in the final mixture, 100 μL), inhibitors (10^-5–10^-10 M in 10% ethanol, 50 μL), [125I]TZDM (in 40% EtOH, 0.05 nM in the final mixture, 50 μL, 100 000 dpm/tube), and …
FEM-IMPY	CN(CCF)C(C=C1)=CC=C1C2=CN3C(C=CC(I)=C3)=N2	10.1021/jm030477w			83	69			[125I]TZDM	AD	b	Not specified	Not specified		Radioligand Displacement	Binding was assayed in 12 mm × 75 mm borosilicate glass tubes as described in ref 4. For inhibition studies, the reaction mixture contained Aβ40 aggregates (10–20 nM in the final mixture, 50 μL) or human AD brain homogenate (100 μg in the final mixture, 100 μL), inhibitors (10^-5–10^-10 M in 10% ethanol, 50 μL), [125I]TZDM (in 40% EtOH, 0.05 nM in the final mixture, 50 μL, 100 000 dpm/tube), and …
FPM-IMPY	CN(CCCF)C(C=C1)=CC=C1C2=CN3C(C=CC(I)=C3)=N2	10.1021/jm030477w			40	5			[125I]TZDM	Ab40	f	Not specified	The Aβ40 monomer was aggregated by dissolving this peptide (0.5 mg/mL) in a buffer [sodium phosphate (pH 7.4, 10 mM) containing EDTA (1 mM)]. The solution was incubated at 37 °C for 46 h with gentle and constant shaking at 30 strokes per minute. After formation of the Aβ40 aggregates, the solution was dispensed into separate vials and stored at −80 °C for future use.		Radioligand Displacement	Binding was assayed in 12 mm × 75 mm borosilicate glass tubes as described in ref 4. For inhibition studies, the reaction mixture contained Aβ40 aggregates (10–20 nM in the final mixture, 50 μL) or human AD brain homogenate (100 μg in the final mixture, 100 μL), inhibitors (10^-5–10^-10 M in 10% ethanol, 50 μL), [125I]TZDM (in 40% EtOH, 0.05 nM in the final mixture, 50 μL, 100 000 dpm/tube), and …
Cai2007-13a	CN(C(C(F)(F)F)=O)C(C(Br)=C1)=CC=C1C2=CN3C(C=CC(Br)=C3)=N2	10.1021/jm0702231			>1000				[3H]PiB	AD	b	AD brain cerebral gray matter homogenates	The AD brain tissue was homogenized in PBS (1:50 in vol) to generate a suspension, which was dispensed into 1.0 mL and stored in a −70 °C freezer for further use.		Radioligand Displacement	For each assay, a new vial with 1.0 mL of AD brain homogenate suspension was thawed, vortexed, and diluted with PBS until 10.0 mL. An amount of 100 μL of suspension was used in each tube. [3H]PIB solution (1 mCi/mL) was diluted with PBS to give an intermediate stock solution (10 nCi/μL), which was further diluted with PBS to yield a dilute stock solution (1 nCi/μL). An amount of 100 μL was used i…
Cai2007-13b	BrC(C=C1)=CN2C1=NC(C3=CC=C(NC(C(F)(F)F)=O)C(C)=C3)=C2	10.1021/jm0702231			>1000				[3H]PiB	AD	b	AD brain cerebral gray matter homogenates	The AD brain tissue was homogenized in PBS (1:50 in vol) to generate a suspension, which was dispensed into 1.0 mL and stored in a −70 °C freezer for further use.		Radioligand Displacement	For each assay, a new vial with 1.0 mL of AD brain homogenate suspension was thawed, vortexed, and diluted with PBS until 10.0 mL. An amount of 100 μL of suspension was used in each tube. [3H]PIB solution (1 mCi/mL) was diluted with PBS to give an intermediate stock solution (10 nCi/μL), which was further diluted with PBS to yield a dilute stock solution (1 nCi/μL). An amount of 100 μL was used i…
Cai2007-13c	CN(C(C)=O)C(C(C)=C1)=CC=C1C2=CN3C(C=CC(Br)=C3)=N2	10.1021/jm0702231			>1000				[3H]PiB	AD	b	AD brain cerebral gray matter homogenates	The AD brain tissue was homogenized in PBS (1:50 in vol) to generate a suspension, which was dispensed into 1.0 mL and stored in a −70 °C freezer for further use.		Radioligand Displacement	For each assay, a new vial with 1.0 mL of AD brain homogenate suspension was thawed, vortexed, and diluted with PBS until 10.0 mL. An amount of 100 μL of suspension was used in each tube. [3H]PIB solution (1 mCi/mL) was diluted with PBS to give an intermediate stock solution (10 nCi/μL), which was further diluted with PBS to yield a dilute stock solution (1 nCi/μL). An amount of 100 μL was used i…
Cai2007-14c	CNC(C(C)=C1)=CC=C1C2=CN3C(C=CC(Br)=C3)=N2	10.1021/jm0702231			>1000				[3H]PiB	AD	b	AD brain cerebral gray matter homogenates	The AD brain tissue was homogenized in PBS (1:50 in vol) to generate a suspension, which was dispensed into 1.0 mL and stored in a −70 °C freezer for further use.		Radioligand Displacement	For each assay, a new vial with 1.0 mL of AD brain homogenate suspension was thawed, vortexed, and diluted with PBS until 10.0 mL. An amount of 100 μL of suspension was used in each tube. [3H]PIB solution (1 mCi/mL) was diluted with PBS to give an intermediate stock solution (10 nCi/μL), which was further diluted with PBS to yield a dilute stock solution (1 nCi/μL). An amount of 100 μL was used i…
Cai2007-15f	CNC(C(C)=C1)=CC=C1C2=CN3C(C=CC(SCC(N)=O)=C3)=N2	10.1021/jm0702231			>1000				[3H]PiB	AD	b	AD brain cerebral gray matter homogenates	The AD brain tissue was homogenized in PBS (1:50 in vol) to generate a suspension, which was dispensed into 1.0 mL and stored in a −70 °C freezer for further use.		Radioligand Displacement	For each assay, a new vial with 1.0 mL of AD brain homogenate suspension was thawed, vortexed, and diluted with PBS until 10.0 mL. An amount of 100 μL of suspension was used in each tube. [3H]PIB solution (1 mCi/mL) was diluted with PBS to give an intermediate stock solution (10 nCi/μL), which was further diluted with PBS to yield a dilute stock solution (1 nCi/μL). An amount of 100 μL was used i…
Cai2007-15g	CNC(C(C)=C1)=CC=C1C2=CN3C(C=CC(SCCO)=C3)=N2	10.1021/jm0702231			>1000				[3H]PiB	AD	b	AD brain cerebral gray matter homogenates	The AD brain tissue was homogenized in PBS (1:50 in vol) to generate a suspension, which was dispensed into 1.0 mL and stored in a −70 °C freezer for further use.		Radioligand Displacement	For each assay, a new vial with 1.0 mL of AD brain homogenate suspension was thawed, vortexed, and diluted with PBS until 10.0 mL. An amount of 100 μL of suspension was used in each tube. [3H]PIB solution (1 mCi/mL) was diluted with PBS to give an intermediate stock solution (10 nCi/μL), which was further diluted with PBS to yield a dilute stock solution (1 nCi/μL). An amount of 100 μL was used i…
IMPY	IC1=CN2C(C=C1)=NC(C3=CC=C(N(C)C)C=C3)=C2	10.1021/jm0702231			8.9	0.7			[3H]PiB	AD	b	AD brain cerebral gray matter homogenates	The AD brain tissue was homogenized in PBS (1:50 in vol) to generate a suspension, which was dispensed into 1.0 mL and stored in a −70 °C freezer for further use.		Radioligand Displacement	For each assay, a new vial with 1.0 mL of AD brain homogenate suspension was thawed, vortexed, and diluted with PBS until 10.0 mL. An amount of 100 μL of suspension was used in each tube. [3H]PIB solution (1 mCi/mL) was diluted with PBS to give an intermediate stock solution (10 nCi/μL), which was further diluted with PBS to yield a dilute stock solution (1 nCi/μL). An amount of 100 μL was used i…
Cai2007-12b	CN(C)C(C=C1)=CC=C1C2=CN3C(C=CC(Br)=C3)=N2	10.1021/jm0702231			5.9	0.4			[3H]PiB	AD	b	AD brain cerebral gray matter homogenates	The AD brain tissue was homogenized in PBS (1:50 in vol) to generate a suspension, which was dispensed into 1.0 mL and stored in a −70 °C freezer for further use.		Radioligand Displacement	For each assay, a new vial with 1.0 mL of AD brain homogenate suspension was thawed, vortexed, and diluted with PBS until 10.0 mL. An amount of 100 μL of suspension was used in each tube. [3H]PIB solution (1 mCi/mL) was diluted with PBS to give an intermediate stock solution (10 nCi/μL), which was further diluted with PBS to yield a dilute stock solution (1 nCi/μL). An amount of 100 μL was used i…
Cai2007-12c	CN(C)C(C=C1)=CC=C1C2=CN3C(C=CC(Cl)=C3)=N2	10.1021/jm0702231			24.2	5.6			[3H]PiB	AD	b	AD brain cerebral gray matter homogenates	The AD brain tissue was homogenized in PBS (1:50 in vol) to generate a suspension, which was dispensed into 1.0 mL and stored in a −70 °C freezer for further use.		Radioligand Displacement	For each assay, a new vial with 1.0 mL of AD brain homogenate suspension was thawed, vortexed, and diluted with PBS until 10.0 mL. An amount of 100 μL of suspension was used in each tube. [3H]PIB solution (1 mCi/mL) was diluted with PBS to give an intermediate stock solution (10 nCi/μL), which was further diluted with PBS to yield a dilute stock solution (1 nCi/μL). An amount of 100 μL was used i…
Cai2007-12d	CN(C)C(C=C1)=CC=C1C2=CN3C(C=CC(F)=C3)=N2	10.1021/jm0702231			13	1.6			[3H]PiB	AD	b	AD brain cerebral gray matter homogenates	The AD brain tissue was homogenized in PBS (1:50 in vol) to generate a suspension, which was dispensed into 1.0 mL and stored in a −70 °C freezer for further use.		Radioligand Displacement	For each assay, a new vial with 1.0 mL of AD brain homogenate suspension was thawed, vortexed, and diluted with PBS until 10.0 mL. An amount of 100 μL of suspension was used in each tube. [3H]PIB solution (1 mCi/mL) was diluted with PBS to give an intermediate stock solution (10 nCi/μL), which was further diluted with PBS to yield a dilute stock solution (1 nCi/μL). An amount of 100 μL was used i…
Cai2007-12e	CN(C)C(C=C1)=CC=C1C2=CN3C(C=CC(C#N)=C3)=N2	10.1021/jm0702231			8.2	1			[3H]PiB	AD	b	AD brain cerebral gray matter homogenates	The AD brain tissue was homogenized in PBS (1:50 in vol) to generate a suspension, which was dispensed into 1.0 mL and stored in a −70 °C freezer for further use.		Radioligand Displacement	For each assay, a new vial with 1.0 mL of AD brain homogenate suspension was thawed, vortexed, and diluted with PBS until 10.0 mL. An amount of 100 μL of suspension was used in each tube. [3H]PIB solution (1 mCi/mL) was diluted with PBS to give an intermediate stock solution (10 nCi/μL), which was further diluted with PBS to yield a dilute stock solution (1 nCi/μL). An amount of 100 μL was used i…
Cai2007-12f	CN(C)C(C=C1)=CC=C1C2=CN3C(C=CC([N+]([O-])=O)=C3)=N2	10.1021/jm0702231			7.6	0.7			[3H]PiB	AD	b	AD brain cerebral gray matter homogenates	The AD brain tissue was homogenized in PBS (1:50 in vol) to generate a suspension, which was dispensed into 1.0 mL and stored in a −70 °C freezer for further use.		Radioligand Displacement	For each assay, a new vial with 1.0 mL of AD brain homogenate suspension was thawed, vortexed, and diluted with PBS until 10.0 mL. An amount of 100 μL of suspension was used in each tube. [3H]PIB solution (1 mCi/mL) was diluted with PBS to give an intermediate stock solution (10 nCi/μL), which was further diluted with PBS to yield a dilute stock solution (1 nCi/μL). An amount of 100 μL was used i…
Cai2007-12g	CN(C)C(C=C1)=CC=C1C2=CN3C(C=CC(OC)=C3)=N2	10.1021/jm0702231			38.5	5			[3H]PiB	AD	b	AD brain cerebral gray matter homogenates	The AD brain tissue was homogenized in PBS (1:50 in vol) to generate a suspension, which was dispensed into 1.0 mL and stored in a −70 °C freezer for further use.		Radioligand Displacement	For each assay, a new vial with 1.0 mL of AD brain homogenate suspension was thawed, vortexed, and diluted with PBS until 10.0 mL. An amount of 100 μL of suspension was used in each tube. [3H]PIB solution (1 mCi/mL) was diluted with PBS to give an intermediate stock solution (10 nCi/μL), which was further diluted with PBS to yield a dilute stock solution (1 nCi/μL). An amount of 100 μL was used i…
Cai2007-12h	CN(C)C(C=C1)=CC=C1C2=CN3C(C=CC(SCC)=C3)=N2	10.1021/jm0702231			8.3	0.5			[3H]PiB	AD	b	AD brain cerebral gray matter homogenates	The AD brain tissue was homogenized in PBS (1:50 in vol) to generate a suspension, which was dispensed into 1.0 mL and stored in a −70 °C freezer for further use.		Radioligand Displacement	For each assay, a new vial with 1.0 mL of AD brain homogenate suspension was thawed, vortexed, and diluted with PBS until 10.0 mL. An amount of 100 μL of suspension was used in each tube. [3H]PIB solution (1 mCi/mL) was diluted with PBS to give an intermediate stock solution (10 nCi/μL), which was further diluted with PBS to yield a dilute stock solution (1 nCi/μL). An amount of 100 μL was used i…
Cai2007-12i	CN(C)C(C=C1)=CC=C1C2=CN3C(C(I)=CC(Br)=C3)=N2	10.1021/jm0702231			183	61			[3H]PiB	AD	b	AD brain cerebral gray matter homogenates	The AD brain tissue was homogenized in PBS (1:50 in vol) to generate a suspension, which was dispensed into 1.0 mL and stored in a −70 °C freezer for further use.		Radioligand Displacement	For each assay, a new vial with 1.0 mL of AD brain homogenate suspension was thawed, vortexed, and diluted with PBS until 10.0 mL. An amount of 100 μL of suspension was used in each tube. [3H]PIB solution (1 mCi/mL) was diluted with PBS to give an intermediate stock solution (10 nCi/μL), which was further diluted with PBS to yield a dilute stock solution (1 nCi/μL). An amount of 100 μL was used i…
Cai2007-12k	CN(C)C(C=C1)=CC=C1C2=CN3C(C=CC(O)=C3)=N2	10.1021/jm0702231			177	31			[3H]PiB	AD	b	AD brain cerebral gray matter homogenates	The AD brain tissue was homogenized in PBS (1:50 in vol) to generate a suspension, which was dispensed into 1.0 mL and stored in a −70 °C freezer for further use.		Radioligand Displacement	For each assay, a new vial with 1.0 mL of AD brain homogenate suspension was thawed, vortexed, and diluted with PBS until 10.0 mL. An amount of 100 μL of suspension was used in each tube. [3H]PIB solution (1 mCi/mL) was diluted with PBS to give an intermediate stock solution (10 nCi/μL), which was further diluted with PBS to yield a dilute stock solution (1 nCi/μL). An amount of 100 μL was used i…
Cai2007-14a	CNC(C(Br)=C1)=CC=C1C2=CN3C(C=CC(Br)=C3)=N2	10.1021/jm0702231			7.4	0.6			[3H]PiB	AD	b	AD brain cerebral gray matter homogenates	The AD brain tissue was homogenized in PBS (1:50 in vol) to generate a suspension, which was dispensed into 1.0 mL and stored in a −70 °C freezer for further use.		Radioligand Displacement	For each assay, a new vial with 1.0 mL of AD brain homogenate suspension was thawed, vortexed, and diluted with PBS until 10.0 mL. An amount of 100 μL of suspension was used in each tube. [3H]PIB solution (1 mCi/mL) was diluted with PBS to give an intermediate stock solution (10 nCi/μL), which was further diluted with PBS to yield a dilute stock solution (1 nCi/μL). An amount of 100 μL was used i…
Cai2007-14b	NC(C(C)=C1)=CC=C1C2=CN3C(C=CC(Br)=C3)=N2	10.1021/jm0702231			658	47			[3H]PiB	AD	b	AD brain cerebral gray matter homogenates	The AD brain tissue was homogenized in PBS (1:50 in vol) to generate a suspension, which was dispensed into 1.0 mL and stored in a −70 °C freezer for further use.		Radioligand Displacement	For each assay, a new vial with 1.0 mL of AD brain homogenate suspension was thawed, vortexed, and diluted with PBS until 10.0 mL. An amount of 100 μL of suspension was used in each tube. [3H]PIB solution (1 mCi/mL) was diluted with PBS to give an intermediate stock solution (10 nCi/μL), which was further diluted with PBS to yield a dilute stock solution (1 nCi/μL). An amount of 100 μL was used i…
Cai2007-15a	CNC(C=C1)=CC=C1C2=CN3C(C=CC(SCC(N)=O)=C3)=N2	10.1021/jm0702231			1840	497			[3H]PiB	AD	b	AD brain cerebral gray matter homogenates	The AD brain tissue was homogenized in PBS (1:50 in vol) to generate a suspension, which was dispensed into 1.0 mL and stored in a −70 °C freezer for further use.		Radioligand Displacement	For each assay, a new vial with 1.0 mL of AD brain homogenate suspension was thawed, vortexed, and diluted with PBS until 10.0 mL. An amount of 100 μL of suspension was used in each tube. [3H]PIB solution (1 mCi/mL) was diluted with PBS to give an intermediate stock solution (10 nCi/μL), which was further diluted with PBS to yield a dilute stock solution (1 nCi/μL). An amount of 100 μL was used i…
Cai2007-15b	CNC(C=C1)=CC=C1C2=CN3C(C=CC(SCCO)=C3)=N2	10.1021/jm0702231			645	75			[3H]PiB	AD	b	AD brain cerebral gray matter homogenates	The AD brain tissue was homogenized in PBS (1:50 in vol) to generate a suspension, which was dispensed into 1.0 mL and stored in a −70 °C freezer for further use.		Radioligand Displacement	For each assay, a new vial with 1.0 mL of AD brain homogenate suspension was thawed, vortexed, and diluted with PBS until 10.0 mL. An amount of 100 μL of suspension was used in each tube. [3H]PIB solution (1 mCi/mL) was diluted with PBS to give an intermediate stock solution (10 nCi/μL), which was further diluted with PBS to yield a dilute stock solution (1 nCi/μL). An amount of 100 μL was used i…
Cai2007-15c	CN(C)C(C=C1)=CC=C1C2=CN3C(C=CC(SCC(N)=O)=C3)=N2	10.1021/jm0702231			391	76			[3H]PiB	AD	b	AD brain cerebral gray matter homogenates	The AD brain tissue was homogenized in PBS (1:50 in vol) to generate a suspension, which was dispensed into 1.0 mL and stored in a −70 °C freezer for further use.		Radioligand Displacement	For each assay, a new vial with 1.0 mL of AD brain homogenate suspension was thawed, vortexed, and diluted with PBS until 10.0 mL. An amount of 100 μL of suspension was used in each tube. [3H]PIB solution (1 mCi/mL) was diluted with PBS to give an intermediate stock solution (10 nCi/μL), which was further diluted with PBS to yield a dilute stock solution (1 nCi/μL). An amount of 100 μL was used i…
Cai2007-15d	CN(C)C(C=C1)=CC=C1C2=CN3C(C=CC(SCC4=CC=C(OC)C=C4)=C3)=N2	10.1021/jm0702231			8.3	1.8			[3H]PiB	AD	b	AD brain cerebral gray matter homogenates	The AD brain tissue was homogenized in PBS (1:50 in vol) to generate a suspension, which was dispensed into 1.0 mL and stored in a −70 °C freezer for further use.		Radioligand Displacement	For each assay, a new vial with 1.0 mL of AD brain homogenate suspension was thawed, vortexed, and diluted with PBS until 10.0 mL. An amount of 100 μL of suspension was used in each tube. [3H]PIB solution (1 mCi/mL) was diluted with PBS to give an intermediate stock solution (10 nCi/μL), which was further diluted with PBS to yield a dilute stock solution (1 nCi/μL). An amount of 100 μL was used i…
Cai2007-15e	CN(C)C(C=C1)=CC=C1C2=CN3C(C=CC(SCCO)=C3)=N2	10.1021/jm0702231			88	6			[3H]PiB	AD	b	AD brain cerebral gray matter homogenates	The AD brain tissue was homogenized in PBS (1:50 in vol) to generate a suspension, which was dispensed into 1.0 mL and stored in a −70 °C freezer for further use.		Radioligand Displacement	For each assay, a new vial with 1.0 mL of AD brain homogenate suspension was thawed, vortexed, and diluted with PBS until 10.0 mL. An amount of 100 μL of suspension was used in each tube. [3H]PIB solution (1 mCi/mL) was diluted with PBS to give an intermediate stock solution (10 nCi/μL), which was further diluted with PBS to yield a dilute stock solution (1 nCi/μL). An amount of 100 μL was used i…
FEM-IMPY	CN(CCF)C(C=C1)=CC=C1C2=CN3C(C=CC(I)=C3)=N2	10.1021/jm0702231			31	5			[3H]PiB	AD	b	AD brain cerebral gray matter homogenates	The AD brain tissue was homogenized in PBS (1:50 in vol) to generate a suspension, which was dispensed into 1.0 mL and stored in a −70 °C freezer for further use.		Radioligand Displacement	For each assay, a new vial with 1.0 mL of AD brain homogenate suspension was thawed, vortexed, and diluted with PBS until 10.0 mL. An amount of 100 μL of suspension was used in each tube. [3H]PIB solution (1 mCi/mL) was diluted with PBS to give an intermediate stock solution (10 nCi/μL), which was further diluted with PBS to yield a dilute stock solution (1 nCi/μL). An amount of 100 μL was used i…
FPM-IMPY	CN(CCCF)C(C=C1)=CC=C1C2=CN3C(C=CC(I)=C3)=N2	10.1021/jm0702231			41	5			[3H]PiB	AD	b	AD brain cerebral gray matter homogenates	The AD brain tissue was homogenized in PBS (1:50 in vol) to generate a suspension, which was dispensed into 1.0 mL and stored in a −70 °C freezer for further use.		Radioligand Displacement	For each assay, a new vial with 1.0 mL of AD brain homogenate suspension was thawed, vortexed, and diluted with PBS until 10.0 mL. An amount of 100 μL of suspension was used in each tube. [3H]PIB solution (1 mCi/mL) was diluted with PBS to give an intermediate stock solution (10 nCi/μL), which was further diluted with PBS to yield a dilute stock solution (1 nCi/μL). An amount of 100 μL was used i…
Cai2007-17a	CN(C)C(C=C1)=CC=C1C2=CN3C(N=CC(Cl)=C3)=N2	10.1021/jm0702231			88	22			[3H]PiB	AD	b	AD brain cerebral gray matter homogenates	The AD brain tissue was homogenized in PBS (1:50 in vol) to generate a suspension, which was dispensed into 1.0 mL and stored in a −70 °C freezer for further use.		Radioligand Displacement	For each assay, a new vial with 1.0 mL of AD brain homogenate suspension was thawed, vortexed, and diluted with PBS until 10.0 mL. An amount of 100 μL of suspension was used in each tube. [3H]PIB solution (1 mCi/mL) was diluted with PBS to give an intermediate stock solution (10 nCi/μL), which was further diluted with PBS to yield a dilute stock solution (1 nCi/μL). An amount of 100 μL was used i…
Cai2007-17b	CN(C)C(C=C1)=CC=C1C2=CN3C(C=NC(Cl)=C3)=N2	10.1021/jm0702231			147	20			[3H]PiB	AD	b	AD brain cerebral gray matter homogenates	The AD brain tissue was homogenized in PBS (1:50 in vol) to generate a suspension, which was dispensed into 1.0 mL and stored in a −70 °C freezer for further use.		Radioligand Displacement	For each assay, a new vial with 1.0 mL of AD brain homogenate suspension was thawed, vortexed, and diluted with PBS until 10.0 mL. An amount of 100 μL of suspension was used in each tube. [3H]PIB solution (1 mCi/mL) was diluted with PBS to give an intermediate stock solution (10 nCi/μL), which was further diluted with PBS to yield a dilute stock solution (1 nCi/μL). An amount of 100 μL was used i…
Cai2007-12j	CN(C)C(C=C1)=CC=C1C2=CN3C(C(C#N)=CC(Br)=C3)=N2	10.1021/jm0702231			>180				[3H]PiB	AD	b	AD brain cerebral gray matter homogenates	The AD brain tissue was homogenized in PBS (1:50 in vol) to generate a suspension, which was dispensed into 1.0 mL and stored in a −70 °C freezer for further use.		Radioligand Displacement	For each assay, a new vial with 1.0 mL of AD brain homogenate suspension was thawed, vortexed, and diluted with PBS until 10.0 mL. An amount of 100 μL of suspension was used in each tube. [3H]PIB solution (1 mCi/mL) was diluted with PBS to give an intermediate stock solution (10 nCi/μL), which was further diluted with PBS to yield a dilute stock solution (1 nCi/μL). An amount of 100 μL was used i…
AV-1451 (T807)	FC1=CC=C(C2=CC(NC3=C4C=NC=C3)=C4C=C2)C=N1	10.1021/acschemneuro.6b00051			>1000				[3H]THK-523	AD	b	AD brain homogenates	Postmortem brain tissues from an autopsy-confirmed AD case and a healthy control were obtained from the Human Brain Collection Core (HBCC), NIH.		Radioligand Displacement	Human AD brain tissue was homogenized in assay medium (0.1% Tween-20 in PBS) at 1:500 dilution in volume, and aliquots of this suspension (100 μL) were added to each of four tubes (total 48 in a rack). A solution of tritiated radioligand ([3H]THK-523, [3H]T807 or [3H]PIB); 10 Bq/μL) in assay medium (100 μL) was added to each tube. Nonradioactive ligand (THK-523, T807 or PIB) or test compound was …
AV-1451 (T807)	FC1=CC=C(C2=CC(NC3=C4C=NC=C3)=C4C=C2)C=N1	10.1021/acschemneuro.6b00051			>1000				[3H]PiB	AD	b	AD brain homogenates	Postmortem brain tissues from an autopsy-confirmed AD case and a healthy control were obtained from the Human Brain Collection Core (HBCC), NIH.		Radioligand Displacement	Human AD brain tissue was homogenized in assay medium (0.1% Tween-20 in PBS) at 1:500 dilution in volume, and aliquots of this suspension (100 μL) were added to each of four tubes (total 48 in a rack). A solution of tritiated radioligand ([3H]THK-523, [3H]T807 or [3H]PIB); 10 Bq/μL) in assay medium (100 μL) was added to each tube. Nonradioactive ligand (THK-523, T807 or PIB) or test compound was …
THK523	FCCOC1=CC=C(N=C(C2=CC=C(N)C=C2)C=C3)C3=C1	10.1021/acschemneuro.6b00051			>1000				[3H]PiB	AD	b	AD brain homogenates	Postmortem brain tissues from an autopsy-confirmed AD case and a healthy control were obtained from the Human Brain Collection Core (HBCC), NIH.		Radioligand Displacement	Human AD brain tissue was homogenized in assay medium (0.1% Tween-20 in PBS) at 1:500 dilution in volume, and aliquots of this suspension (100 μL) were added to each of four tubes (total 48 in a rack). A solution of tritiated radioligand ([3H]THK-523, [3H]T807 or [3H]PIB); 10 Bq/μL) in assay medium (100 μL) was added to each tube. Nonradioactive ligand (THK-523, T807 or PIB) or test compound was …
Cai10b	NC(C=C1)=CC=C1C(C=C2)=NC(C2=C3)=CC=C3OCCOCCF	10.1021/acschemneuro.6b00051			>1000				[3H]AV-1451 (T807)	AD	b	AD brain homogenates	Postmortem brain tissues from an autopsy-confirmed AD case and a healthy control were obtained from the Human Brain Collection Core (HBCC), NIH.		Radioligand Displacement	Human AD brain tissue was homogenized in assay medium (0.1% Tween-20 in PBS) at 1:500 dilution in volume, and aliquots of this suspension (100 μL) were added to each of four tubes (total 48 in a rack). A solution of tritiated radioligand ([3H]THK-523, [3H]T807 or [3H]PIB); 10 Bq/μL) in assay medium (100 μL) was added to each tube. Nonradioactive ligand (THK-523, T807 or PIB) or test compound was …
Cai10b	NC(C=C1)=CC=C1C(C=C2)=NC(C2=C3)=CC=C3OCCOCCF	10.1021/acschemneuro.6b00051			>1000				[3H]PiB	AD	b	AD brain homogenates	Postmortem brain tissues from an autopsy-confirmed AD case and a healthy control were obtained from the Human Brain Collection Core (HBCC), NIH.		Radioligand Displacement	Human AD brain tissue was homogenized in assay medium (0.1% Tween-20 in PBS) at 1:500 dilution in volume, and aliquots of this suspension (100 μL) were added to each of four tubes (total 48 in a rack). A solution of tritiated radioligand ([3H]THK-523, [3H]T807 or [3H]PIB); 10 Bq/μL) in assay medium (100 μL) was added to each tube. Nonradioactive ligand (THK-523, T807 or PIB) or test compound was …
Cai10c	NC(C=C1)=CC=C1C(C=C2)=NC(C2=C3)=CC=C3OCCOCCOCCF	10.1021/acschemneuro.6b00051			>1000				[3H]THK-523	AD	b	AD brain homogenates	Postmortem brain tissues from an autopsy-confirmed AD case and a healthy control were obtained from the Human Brain Collection Core (HBCC), NIH.		Radioligand Displacement	Human AD brain tissue was homogenized in assay medium (0.1% Tween-20 in PBS) at 1:500 dilution in volume, and aliquots of this suspension (100 μL) were added to each of four tubes (total 48 in a rack). A solution of tritiated radioligand ([3H]THK-523, [3H]T807 or [3H]PIB); 10 Bq/μL) in assay medium (100 μL) was added to each tube. Nonradioactive ligand (THK-523, T807 or PIB) or test compound was …
Cai10c	NC(C=C1)=CC=C1C(C=C2)=NC(C2=C3)=CC=C3OCCOCCOCCF	10.1021/acschemneuro.6b00051			>1000				[3H]AV-1451 (T807)	AD	b	AD brain homogenates	Postmortem brain tissues from an autopsy-confirmed AD case and a healthy control were obtained from the Human Brain Collection Core (HBCC), NIH.		Radioligand Displacement	Human AD brain tissue was homogenized in assay medium (0.1% Tween-20 in PBS) at 1:500 dilution in volume, and aliquots of this suspension (100 μL) were added to each of four tubes (total 48 in a rack). A solution of tritiated radioligand ([3H]THK-523, [3H]T807 or [3H]PIB); 10 Bq/μL) in assay medium (100 μL) was added to each tube. Nonradioactive ligand (THK-523, T807 or PIB) or test compound was …
Cai10c	NC(C=C1)=CC=C1C(C=C2)=NC(C2=C3)=CC=C3OCCOCCOCCF	10.1021/acschemneuro.6b00051			>1000				[3H]PiB	AD	b	AD brain homogenates	Postmortem brain tissues from an autopsy-confirmed AD case and a healthy control were obtained from the Human Brain Collection Core (HBCC), NIH.		Radioligand Displacement	Human AD brain tissue was homogenized in assay medium (0.1% Tween-20 in PBS) at 1:500 dilution in volume, and aliquots of this suspension (100 μL) were added to each of four tubes (total 48 in a rack). A solution of tritiated radioligand ([3H]THK-523, [3H]T807 or [3H]PIB); 10 Bq/μL) in assay medium (100 μL) was added to each tube. Nonradioactive ligand (THK-523, T807 or PIB) or test compound was …
Cai10d	NC(C=C1)=CC=C1C(C=C2)=NC(C2=C3)=CC=C3OCCOCCOCCOCCF	10.1021/acschemneuro.6b00051			>1000				[3H]THK-523	AD	b	AD brain homogenates	Postmortem brain tissues from an autopsy-confirmed AD case and a healthy control were obtained from the Human Brain Collection Core (HBCC), NIH.		Radioligand Displacement	Human AD brain tissue was homogenized in assay medium (0.1% Tween-20 in PBS) at 1:500 dilution in volume, and aliquots of this suspension (100 μL) were added to each of four tubes (total 48 in a rack). A solution of tritiated radioligand ([3H]THK-523, [3H]T807 or [3H]PIB); 10 Bq/μL) in assay medium (100 μL) was added to each tube. Nonradioactive ligand (THK-523, T807 or PIB) or test compound was …
Cai10d	NC(C=C1)=CC=C1C(C=C2)=NC(C2=C3)=CC=C3OCCOCCOCCOCCF	10.1021/acschemneuro.6b00051			>1000				[3H]AV-1451 (T807)	AD	b	AD brain homogenates	Postmortem brain tissues from an autopsy-confirmed AD case and a healthy control were obtained from the Human Brain Collection Core (HBCC), NIH.		Radioligand Displacement	Human AD brain tissue was homogenized in assay medium (0.1% Tween-20 in PBS) at 1:500 dilution in volume, and aliquots of this suspension (100 μL) were added to each of four tubes (total 48 in a rack). A solution of tritiated radioligand ([3H]THK-523, [3H]T807 or [3H]PIB); 10 Bq/μL) in assay medium (100 μL) was added to each tube. Nonradioactive ligand (THK-523, T807 or PIB) or test compound was …
Cai10d	NC(C=C1)=CC=C1C(C=C2)=NC(C2=C3)=CC=C3OCCOCCOCCOCCF	10.1021/acschemneuro.6b00051			>1000				[3H]PiB	AD	b	AD brain homogenates	Postmortem brain tissues from an autopsy-confirmed AD case and a healthy control were obtained from the Human Brain Collection Core (HBCC), NIH.		Radioligand Displacement	Human AD brain tissue was homogenized in assay medium (0.1% Tween-20 in PBS) at 1:500 dilution in volume, and aliquots of this suspension (100 μL) were added to each of four tubes (total 48 in a rack). A solution of tritiated radioligand ([3H]THK-523, [3H]T807 or [3H]PIB); 10 Bq/μL) in assay medium (100 μL) was added to each tube. Nonradioactive ligand (THK-523, T807 or PIB) or test compound was …
Cai10e	NC(C=C1)=CC=C1C(C=C2)=NC(C2=C3)=CC=C3OCCOCCOCCOCCOCCF	10.1021/acschemneuro.6b00051			>1000				[3H]THK-523	AD	b	AD brain homogenates	Postmortem brain tissues from an autopsy-confirmed AD case and a healthy control were obtained from the Human Brain Collection Core (HBCC), NIH.		Radioligand Displacement	Human AD brain tissue was homogenized in assay medium (0.1% Tween-20 in PBS) at 1:500 dilution in volume, and aliquots of this suspension (100 μL) were added to each of four tubes (total 48 in a rack). A solution of tritiated radioligand ([3H]THK-523, [3H]T807 or [3H]PIB); 10 Bq/μL) in assay medium (100 μL) was added to each tube. Nonradioactive ligand (THK-523, T807 or PIB) or test compound was …
Cai10f	NC(C=C1)=CC=C1C(C=C2)=NC(C2=C3)=CC=C3OCCOCCOCCOCCOCCOCCF	10.1021/acschemneuro.6b00051			>1000				[3H]THK-523	AD	b	AD brain homogenates	Postmortem brain tissues from an autopsy-confirmed AD case and a healthy control were obtained from the Human Brain Collection Core (HBCC), NIH.		Radioligand Displacement	Human AD brain tissue was homogenized in assay medium (0.1% Tween-20 in PBS) at 1:500 dilution in volume, and aliquots of this suspension (100 μL) were added to each of four tubes (total 48 in a rack). A solution of tritiated radioligand ([3H]THK-523, [3H]T807 or [3H]PIB); 10 Bq/μL) in assay medium (100 μL) was added to each tube. Nonradioactive ligand (THK-523, T807 or PIB) or test compound was …
AV-1451 (T807)	FC1=CC=C(C2=CC(NC3=C4C=NC=C3)=C4C=C2)C=N1	10.1021/acschemneuro.6b00051			2.6	0.7			[3H]AV-1451 (T807)	AD	b	AD brain homogenates	Postmortem brain tissues from an autopsy-confirmed AD case and a healthy control were obtained from the Human Brain Collection Core (HBCC), NIH.		Radioligand Displacement	Human AD brain tissue was homogenized in assay medium (0.1% Tween-20 in PBS) at 1:500 dilution in volume, and aliquots of this suspension (100 μL) were added to each of four tubes (total 48 in a rack). A solution of tritiated radioligand ([3H]THK-523, [3H]T807 or [3H]PIB); 10 Bq/μL) in assay medium (100 μL) was added to each tube. Nonradioactive ligand (THK-523, T807 or PIB) or test compound was …
Cai12a	NC(C=C1)=CC=C1C(C=C2)=NC(C2=C3)=CC=C3OCCOCCC4C(CCCC4=O)=O	10.1021/acschemneuro.6b00051			>1000				[3H]AV-1451 (T807)	AD	b	AD brain homogenates	Postmortem brain tissues from an autopsy-confirmed AD case and a healthy control were obtained from the Human Brain Collection Core (HBCC), NIH.		Radioligand Displacement	Human AD brain tissue was homogenized in assay medium (0.1% Tween-20 in PBS) at 1:500 dilution in volume, and aliquots of this suspension (100 μL) were added to each of four tubes (total 48 in a rack). A solution of tritiated radioligand ([3H]THK-523, [3H]T807 or [3H]PIB); 10 Bq/μL) in assay medium (100 μL) was added to each tube. Nonradioactive ligand (THK-523, T807 or PIB) or test compound was …
[3H]THK523	FCCOC1=CC=C(N=C(C2=CC=C(N)C=C2)C=C3)C3=C1	10.1021/acschemneuro.6b00051		3.5		3.4				AD	b	AD brain homogenates	Postmortem brain tissues from an autopsy-confirmed AD case and a healthy control were obtained from the Human Brain Collection Core (HBCC), NIH.		Radioligand Saturation	Human AD brain tissue was homogenized in assay medium (0.1% Tween-20 in PBS) at 1:500 dilution in volume, and aliquots of this suspension (100 μL) were added to each of four tubes (total 48 in a rack). A solution of tritiated radioligand ([3H]THK-523, [3H]T807 or [3H]PIB); 10 Bq/μL) in assay medium (100 μL) was added to each tube. Nonradioactive ligand (THK-523, T807 or PIB) or test compound was …
[18F]THK523	FCCOC1=CC=C(N=C(C2=CC=C(N)C=C2)C=C3)C3=C1	10.1021/acschemneuro.6b00051		4.6		1.8				AD	b	AD brain homogenates	Postmortem brain tissues from an autopsy-confirmed AD case and a healthy control were obtained from the Human Brain Collection Core (HBCC), NIH.		Radioligand Saturation	Human AD brain tissue was homogenized in assay medium (0.1% Tween-20 in PBS) at 1:500 dilution in volume, and aliquots of this suspension (100 μL) were added to each of four tubes (total 48 in a rack). A solution of tritiated radioligand ([3H]THK-523, [3H]T807 or [3H]PIB); 10 Bq/μL) in assay medium (100 μL) was added to each tube. Nonradioactive ligand (THK-523, T807 or PIB) or test compound was …
THK523	FCCOC1=CC=C(N=C(C2=CC=C(N)C=C2)C=C3)C3=C1	10.1021/acschemneuro.6b00051			51	22			[3H]THK-523	AD	b	AD brain homogenates	Postmortem brain tissues from an autopsy-confirmed AD case and a healthy control were obtained from the Human Brain Collection Core (HBCC), NIH.		Radioligand Displacement	Human AD brain tissue was homogenized in assay medium (0.1% Tween-20 in PBS) at 1:500 dilution in volume, and aliquots of this suspension (100 μL) were added to each of four tubes (total 48 in a rack). A solution of tritiated radioligand ([3H]THK-523, [3H]T807 or [3H]PIB); 10 Bq/μL) in assay medium (100 μL) was added to each tube. Nonradioactive ligand (THK-523, T807 or PIB) or test compound was …
THK523	FCCOC1=CC=C(N=C(C2=CC=C(N)C=C2)C=C3)C3=C1	10.1021/acschemneuro.6b00051			425	383			[3H]AV-1451 (T807)	AD	b	AD brain homogenates	Postmortem brain tissues from an autopsy-confirmed AD case and a healthy control were obtained from the Human Brain Collection Core (HBCC), NIH.		Radioligand Displacement	Human AD brain tissue was homogenized in assay medium (0.1% Tween-20 in PBS) at 1:500 dilution in volume, and aliquots of this suspension (100 μL) were added to each of four tubes (total 48 in a rack). A solution of tritiated radioligand ([3H]THK-523, [3H]T807 or [3H]PIB); 10 Bq/μL) in assay medium (100 μL) was added to each tube. Nonradioactive ligand (THK-523, T807 or PIB) or test compound was …
Cai12b	NC(C=C1)=CC=C1C(C=C2)=NC(C2=C3)=CC=C3OCCOCCC(C(CC4)=O)C4=O	10.1021/acschemneuro.6b00051			>1000				[3H]THK-523	AD	b	AD brain homogenates	Postmortem brain tissues from an autopsy-confirmed AD case and a healthy control were obtained from the Human Brain Collection Core (HBCC), NIH.		Radioligand Displacement	Human AD brain tissue was homogenized in assay medium (0.1% Tween-20 in PBS) at 1:500 dilution in volume, and aliquots of this suspension (100 μL) were added to each of four tubes (total 48 in a rack). A solution of tritiated radioligand ([3H]THK-523, [3H]T807 or [3H]PIB); 10 Bq/μL) in assay medium (100 μL) was added to each tube. Nonradioactive ligand (THK-523, T807 or PIB) or test compound was …
Cai10b	NC(C=C1)=CC=C1C(C=C2)=NC(C2=C3)=CC=C3OCCOCCF	10.1021/acschemneuro.6b00051			28	8			[3H]THK-523	AD	b	AD brain homogenates	Postmortem brain tissues from an autopsy-confirmed AD case and a healthy control were obtained from the Human Brain Collection Core (HBCC), NIH.		Radioligand Displacement	Human AD brain tissue was homogenized in assay medium (0.1% Tween-20 in PBS) at 1:500 dilution in volume, and aliquots of this suspension (100 μL) were added to each of four tubes (total 48 in a rack). A solution of tritiated radioligand ([3H]THK-523, [3H]T807 or [3H]PIB); 10 Bq/μL) in assay medium (100 μL) was added to each tube. Nonradioactive ligand (THK-523, T807 or PIB) or test compound was …
Cai12b	NC(C=C1)=CC=C1C(C=C2)=NC(C2=C3)=CC=C3OCCOCCC(C(CC4)=O)C4=O	10.1021/acschemneuro.6b00051			>1000				[3H]AV-1451 (T807)	AD	b	AD brain homogenates	Postmortem brain tissues from an autopsy-confirmed AD case and a healthy control were obtained from the Human Brain Collection Core (HBCC), NIH.		Radioligand Displacement	Human AD brain tissue was homogenized in assay medium (0.1% Tween-20 in PBS) at 1:500 dilution in volume, and aliquots of this suspension (100 μL) were added to each of four tubes (total 48 in a rack). A solution of tritiated radioligand ([3H]THK-523, [3H]T807 or [3H]PIB); 10 Bq/μL) in assay medium (100 μL) was added to each tube. Nonradioactive ligand (THK-523, T807 or PIB) or test compound was …
Cai12b	NC(C=C1)=CC=C1C(C=C2)=NC(C2=C3)=CC=C3OCCOCCC(C(CC4)=O)C4=O	10.1021/acschemneuro.6b00051			>1000				[3H]PiB	AD	b	AD brain homogenates	Postmortem brain tissues from an autopsy-confirmed AD case and a healthy control were obtained from the Human Brain Collection Core (HBCC), NIH.		Radioligand Displacement	Human AD brain tissue was homogenized in assay medium (0.1% Tween-20 in PBS) at 1:500 dilution in volume, and aliquots of this suspension (100 μL) were added to each of four tubes (total 48 in a rack). A solution of tritiated radioligand ([3H]THK-523, [3H]T807 or [3H]PIB); 10 Bq/μL) in assay medium (100 μL) was added to each tube. Nonradioactive ligand (THK-523, T807 or PIB) or test compound was …
Cai12c	NC(C=C1)=CC=C1C(C=C2)=NC(C2=C3)=CC=C3OCCOCCN4CCOC4=O	10.1021/acschemneuro.6b00051			>1000				[3H]AV-1451 (T807)	AD	b	AD brain homogenates	Postmortem brain tissues from an autopsy-confirmed AD case and a healthy control were obtained from the Human Brain Collection Core (HBCC), NIH.		Radioligand Displacement	Human AD brain tissue was homogenized in assay medium (0.1% Tween-20 in PBS) at 1:500 dilution in volume, and aliquots of this suspension (100 μL) were added to each of four tubes (total 48 in a rack). A solution of tritiated radioligand ([3H]THK-523, [3H]T807 or [3H]PIB); 10 Bq/μL) in assay medium (100 μL) was added to each tube. Nonradioactive ligand (THK-523, T807 or PIB) or test compound was …
Cai12c	NC(C=C1)=CC=C1C(C=C2)=NC(C2=C3)=CC=C3OCCOCCN4CCOC4=O	10.1021/acschemneuro.6b00051			>1000				[3H]PiB	AD	b	AD brain homogenates	Postmortem brain tissues from an autopsy-confirmed AD case and a healthy control were obtained from the Human Brain Collection Core (HBCC), NIH.		Radioligand Displacement	Human AD brain tissue was homogenized in assay medium (0.1% Tween-20 in PBS) at 1:500 dilution in volume, and aliquots of this suspension (100 μL) were added to each of four tubes (total 48 in a rack). A solution of tritiated radioligand ([3H]THK-523, [3H]T807 or [3H]PIB); 10 Bq/μL) in assay medium (100 μL) was added to each tube. Nonradioactive ligand (THK-523, T807 or PIB) or test compound was …
Cai12d	NC(C=C1)=CC=C1C(C=C2)=NC(C2=C3)=CC=C3OCCOCCN4CCNC4=O	10.1021/acschemneuro.6b00051			>1000				[3H]AV-1451 (T807)	AD	b	AD brain homogenates	Postmortem brain tissues from an autopsy-confirmed AD case and a healthy control were obtained from the Human Brain Collection Core (HBCC), NIH.		Radioligand Displacement	Human AD brain tissue was homogenized in assay medium (0.1% Tween-20 in PBS) at 1:500 dilution in volume, and aliquots of this suspension (100 μL) were added to each of four tubes (total 48 in a rack). A solution of tritiated radioligand ([3H]THK-523, [3H]T807 or [3H]PIB); 10 Bq/μL) in assay medium (100 μL) was added to each tube. Nonradioactive ligand (THK-523, T807 or PIB) or test compound was …
Cai12d	NC(C=C1)=CC=C1C(C=C2)=NC(C2=C3)=CC=C3OCCOCCN4CCNC4=O	10.1021/acschemneuro.6b00051			>1000				[3H]PiB	AD	b	AD brain homogenates	Postmortem brain tissues from an autopsy-confirmed AD case and a healthy control were obtained from the Human Brain Collection Core (HBCC), NIH.		Radioligand Displacement	Human AD brain tissue was homogenized in assay medium (0.1% Tween-20 in PBS) at 1:500 dilution in volume, and aliquots of this suspension (100 μL) were added to each of four tubes (total 48 in a rack). A solution of tritiated radioligand ([3H]THK-523, [3H]T807 or [3H]PIB); 10 Bq/μL) in assay medium (100 μL) was added to each tube. Nonradioactive ligand (THK-523, T807 or PIB) or test compound was …
Cai12e	NC(C=C1)=CC=C1C(C=C2)=NC(C2=C3)=CC=C3OCCOCCN4CCSC4=O	10.1021/acschemneuro.6b00051			>1000				[3H]AV-1451 (T807)	AD	b	AD brain homogenates	Postmortem brain tissues from an autopsy-confirmed AD case and a healthy control were obtained from the Human Brain Collection Core (HBCC), NIH.		Radioligand Displacement	Human AD brain tissue was homogenized in assay medium (0.1% Tween-20 in PBS) at 1:500 dilution in volume, and aliquots of this suspension (100 μL) were added to each of four tubes (total 48 in a rack). A solution of tritiated radioligand ([3H]THK-523, [3H]T807 or [3H]PIB); 10 Bq/μL) in assay medium (100 μL) was added to each tube. Nonradioactive ligand (THK-523, T807 or PIB) or test compound was …
Cai12e	NC(C=C1)=CC=C1C(C=C2)=NC(C2=C3)=CC=C3OCCOCCN4CCSC4=O	10.1021/acschemneuro.6b00051			>1000				[3H]PiB	AD	b	AD brain homogenates	Postmortem brain tissues from an autopsy-confirmed AD case and a healthy control were obtained from the Human Brain Collection Core (HBCC), NIH.		Radioligand Displacement	Human AD brain tissue was homogenized in assay medium (0.1% Tween-20 in PBS) at 1:500 dilution in volume, and aliquots of this suspension (100 μL) were added to each of four tubes (total 48 in a rack). A solution of tritiated radioligand ([3H]THK-523, [3H]T807 or [3H]PIB); 10 Bq/μL) in assay medium (100 μL) was added to each tube. Nonradioactive ligand (THK-523, T807 or PIB) or test compound was …
Cai12f	NC(C=C1)=CC=C1C(C=C2)=NC(C2=C3)=CC=C3OCCOCCNCCO	10.1021/acschemneuro.6b00051			>1000				[3H]AV-1451 (T807)	AD	b	AD brain homogenates	Postmortem brain tissues from an autopsy-confirmed AD case and a healthy control were obtained from the Human Brain Collection Core (HBCC), NIH.		Radioligand Displacement	Human AD brain tissue was homogenized in assay medium (0.1% Tween-20 in PBS) at 1:500 dilution in volume, and aliquots of this suspension (100 μL) were added to each of four tubes (total 48 in a rack). A solution of tritiated radioligand ([3H]THK-523, [3H]T807 or [3H]PIB); 10 Bq/μL) in assay medium (100 μL) was added to each tube. Nonradioactive ligand (THK-523, T807 or PIB) or test compound was …
Cai10e	NC(C=C1)=CC=C1C(C=C2)=NC(C2=C3)=CC=C3OCCOCCOCCOCCOCCF	10.1021/acschemneuro.6b00051			43	39			[3H]PiB	AD	b	AD brain homogenates	Postmortem brain tissues from an autopsy-confirmed AD case and a healthy control were obtained from the Human Brain Collection Core (HBCC), NIH.		Radioligand Displacement	Human AD brain tissue was homogenized in assay medium (0.1% Tween-20 in PBS) at 1:500 dilution in volume, and aliquots of this suspension (100 μL) were added to each of four tubes (total 48 in a rack). A solution of tritiated radioligand ([3H]THK-523, [3H]T807 or [3H]PIB); 10 Bq/μL) in assay medium (100 μL) was added to each tube. Nonradioactive ligand (THK-523, T807 or PIB) or test compound was …
Cai12f	NC(C=C1)=CC=C1C(C=C2)=NC(C2=C3)=CC=C3OCCOCCNCCO	10.1021/acschemneuro.6b00051			>1000				[3H]PiB	AD	b	AD brain homogenates	Postmortem brain tissues from an autopsy-confirmed AD case and a healthy control were obtained from the Human Brain Collection Core (HBCC), NIH.		Radioligand Displacement	Human AD brain tissue was homogenized in assay medium (0.1% Tween-20 in PBS) at 1:500 dilution in volume, and aliquots of this suspension (100 μL) were added to each of four tubes (total 48 in a rack). A solution of tritiated radioligand ([3H]THK-523, [3H]T807 or [3H]PIB); 10 Bq/μL) in assay medium (100 μL) was added to each tube. Nonradioactive ligand (THK-523, T807 or PIB) or test compound was …
PiB	OC1=CC=C2C(SC(C3=CC=C(NC)C=C3)=N2)=C1	10.1021/acschemneuro.6b00051			>1000				[3H]THK-523	AD	b	AD brain homogenates	Postmortem brain tissues from an autopsy-confirmed AD case and a healthy control were obtained from the Human Brain Collection Core (HBCC), NIH.		Radioligand Displacement	Human AD brain tissue was homogenized in assay medium (0.1% Tween-20 in PBS) at 1:500 dilution in volume, and aliquots of this suspension (100 μL) were added to each of four tubes (total 48 in a rack). A solution of tritiated radioligand ([3H]THK-523, [3H]T807 or [3H]PIB); 10 Bq/μL) in assay medium (100 μL) was added to each tube. Nonradioactive ligand (THK-523, T807 or PIB) or test compound was …
Cai12a	NC(C=C1)=CC=C1C(C=C2)=NC(C2=C3)=CC=C3OCCOCCC4C(CCCC4=O)=O	10.1021/acschemneuro.6b00051			358	381			[3H]THK-523	AD	b	AD brain homogenates	Postmortem brain tissues from an autopsy-confirmed AD case and a healthy control were obtained from the Human Brain Collection Core (HBCC), NIH.		Radioligand Displacement	Human AD brain tissue was homogenized in assay medium (0.1% Tween-20 in PBS) at 1:500 dilution in volume, and aliquots of this suspension (100 μL) were added to each of four tubes (total 48 in a rack). A solution of tritiated radioligand ([3H]THK-523, [3H]T807 or [3H]PIB); 10 Bq/μL) in assay medium (100 μL) was added to each tube. Nonradioactive ligand (THK-523, T807 or PIB) or test compound was …
PiB	OC1=CC=C2C(SC(C3=CC=C(NC)C=C3)=N2)=C1	10.1021/acschemneuro.6b00051			>1000				[3H]AV-1451 (T807)	AD	b	AD brain homogenates	Postmortem brain tissues from an autopsy-confirmed AD case and a healthy control were obtained from the Human Brain Collection Core (HBCC), NIH.		Radioligand Displacement	Human AD brain tissue was homogenized in assay medium (0.1% Tween-20 in PBS) at 1:500 dilution in volume, and aliquots of this suspension (100 μL) were added to each of four tubes (total 48 in a rack). A solution of tritiated radioligand ([3H]THK-523, [3H]T807 or [3H]PIB); 10 Bq/μL) in assay medium (100 μL) was added to each tube. Nonradioactive ligand (THK-523, T807 or PIB) or test compound was …
Cai12a	NC(C=C1)=CC=C1C(C=C2)=NC(C2=C3)=CC=C3OCCOCCC4C(CCCC4=O)=O	10.1021/acschemneuro.6b00051			502	143			[3H]PiB	AD	b	AD brain homogenates	Postmortem brain tissues from an autopsy-confirmed AD case and a healthy control were obtained from the Human Brain Collection Core (HBCC), NIH.		Radioligand Displacement	Human AD brain tissue was homogenized in assay medium (0.1% Tween-20 in PBS) at 1:500 dilution in volume, and aliquots of this suspension (100 μL) were added to each of four tubes (total 48 in a rack). A solution of tritiated radioligand ([3H]THK-523, [3H]T807 or [3H]PIB); 10 Bq/μL) in assay medium (100 μL) was added to each tube. Nonradioactive ligand (THK-523, T807 or PIB) or test compound was …
Cai12c	NC(C=C1)=CC=C1C(C=C2)=NC(C2=C3)=CC=C3OCCOCCN4CCOC4=O	10.1021/acschemneuro.6b00051			35	19			[3H]THK-523	AD	b	AD brain homogenates	Postmortem brain tissues from an autopsy-confirmed AD case and a healthy control were obtained from the Human Brain Collection Core (HBCC), NIH.		Radioligand Displacement	Human AD brain tissue was homogenized in assay medium (0.1% Tween-20 in PBS) at 1:500 dilution in volume, and aliquots of this suspension (100 μL) were added to each of four tubes (total 48 in a rack). A solution of tritiated radioligand ([3H]THK-523, [3H]T807 or [3H]PIB); 10 Bq/μL) in assay medium (100 μL) was added to each tube. Nonradioactive ligand (THK-523, T807 or PIB) or test compound was …
Cai12d	NC(C=C1)=CC=C1C(C=C2)=NC(C2=C3)=CC=C3OCCOCCN4CCNC4=O	10.1021/acschemneuro.6b00051			78	7			[3H]THK-523	AD	b	AD brain homogenates	Postmortem brain tissues from an autopsy-confirmed AD case and a healthy control were obtained from the Human Brain Collection Core (HBCC), NIH.		Radioligand Displacement	Human AD brain tissue was homogenized in assay medium (0.1% Tween-20 in PBS) at 1:500 dilution in volume, and aliquots of this suspension (100 μL) were added to each of four tubes (total 48 in a rack). A solution of tritiated radioligand ([3H]THK-523, [3H]T807 or [3H]PIB); 10 Bq/μL) in assay medium (100 μL) was added to each tube. Nonradioactive ligand (THK-523, T807 or PIB) or test compound was …
Cai12e	NC(C=C1)=CC=C1C(C=C2)=NC(C2=C3)=CC=C3OCCOCCN4CCSC4=O	10.1021/acschemneuro.6b00051			21	6			[3H]THK-523	AD	b	AD brain homogenates	Postmortem brain tissues from an autopsy-confirmed AD case and a healthy control were obtained from the Human Brain Collection Core (HBCC), NIH.		Radioligand Displacement	Human AD brain tissue was homogenized in assay medium (0.1% Tween-20 in PBS) at 1:500 dilution in volume, and aliquots of this suspension (100 μL) were added to each of four tubes (total 48 in a rack). A solution of tritiated radioligand ([3H]THK-523, [3H]T807 or [3H]PIB); 10 Bq/μL) in assay medium (100 μL) was added to each tube. Nonradioactive ligand (THK-523, T807 or PIB) or test compound was …
Cai12f	NC(C=C1)=CC=C1C(C=C2)=NC(C2=C3)=CC=C3OCCOCCNCCO	10.1021/acschemneuro.6b00051			22	3			[3H]THK-523	AD	b	AD brain homogenates	Postmortem brain tissues from an autopsy-confirmed AD case and a healthy control were obtained from the Human Brain Collection Core (HBCC), NIH.		Radioligand Displacement	Human AD brain tissue was homogenized in assay medium (0.1% Tween-20 in PBS) at 1:500 dilution in volume, and aliquots of this suspension (100 μL) were added to each of four tubes (total 48 in a rack). A solution of tritiated radioligand ([3H]THK-523, [3H]T807 or [3H]PIB); 10 Bq/μL) in assay medium (100 μL) was added to each tube. Nonradioactive ligand (THK-523, T807 or PIB) or test compound was …
PiB	OC1=CC=C2C(SC(C3=CC=C(NC)C=C3)=N2)=C1	10.1021/acschemneuro.6b00051			34	3			[3H]PiB	AD	b	AD brain homogenates	Postmortem brain tissues from an autopsy-confirmed AD case and a healthy control were obtained from the Human Brain Collection Core (HBCC), NIH.		Radioligand Displacement	Human AD brain tissue was homogenized in assay medium (0.1% Tween-20 in PBS) at 1:500 dilution in volume, and aliquots of this suspension (100 μL) were added to each of four tubes (total 48 in a rack). A solution of tritiated radioligand ([3H]THK-523, [3H]T807 or [3H]PIB); 10 Bq/μL) in assay medium (100 μL) was added to each tube. Nonradioactive ligand (THK-523, T807 or PIB) or test compound was …
Cai10f	NC(C=C1)=CC=C1C(C=C2)=NC(C2=C3)=CC=C3OCCOCCOCCOCCOCCOCCF	10.1021/acschemneuro.6b00051			>500				[3H]PiB	AD	b	AD brain homogenates	Postmortem brain tissues from an autopsy-confirmed AD case and a healthy control were obtained from the Human Brain Collection Core (HBCC), NIH.		Radioligand Displacement	Human AD brain tissue was homogenized in assay medium (0.1% Tween-20 in PBS) at 1:500 dilution in volume, and aliquots of this suspension (100 μL) were added to each of four tubes (total 48 in a rack). A solution of tritiated radioligand ([3H]THK-523, [3H]T807 or [3H]PIB); 10 Bq/μL) in assay medium (100 μL) was added to each tube. Nonradioactive ligand (THK-523, T807 or PIB) or test compound was …
2,6-ANS	O=S(C1=CC(C=CC(NC2=CC=CC=C2)=C3)=C3C=C1)([O-])=O	10.1529/biophysj.107.125211		8800		500				aS	f		Monomeric AS stock solutions were prepared in 25 mM Tris-HCl, pH 7.5, 100 mM NaCl, and centrifuged 30 min at 10^5 x g before use to remove aggregated material. Protein concentrations were determined by absorbance using an e275 of 5600 M^1 cm^1. Fibril suspensions were obtained by incubating 300 mM aS at 70 degC with constant shaking at 800 rpm in an Eppendorf Thermomixer comfort (Hamburg, Germany…		Fluorescence Saturation	In titration experiments, increasing volumes of 500 mM dye were added to a solution containing 2–8 mM aS or to buffer alone (blank) under continuous stirring. A 5-mm path cuvette was used. The spectra were recorded after equilibration for 5 min.
2,6-TNS	CC(C=C1)=CC=C1NC2=CC(C=C3)=C(C=C2)C=C3S(=O)([O-])=O	10.1529/biophysj.107.125211		11700		400				aS	f		Monomeric AS stock solutions were prepared in 25 mM Tris-HCl, pH 7.5, 100 mM NaCl, and centrifuged 30 min at 10^5 x g before use to remove aggregated material. Protein concentrations were determined by absorbance using an e275 of 5600 M^1 cm^1. Fibril suspensions were obtained by incubating 300 mM aS at 70 degC with constant shaking at 800 rpm in an Eppendorf Thermomixer comfort (Hamburg, Germany…		Fluorescence Saturation	In titration experiments, increasing volumes of 500 mM dye were added to a solution containing 2–8 mM aS or to buffer alone (blank) under continuous stirring. A 5-mm path cuvette was used. The spectra were recorded after equilibration for 5 min.
bis-ANS	O=S(C1=CC=CC2=C(C3=C(C=CC=C4S(=O)([O-])=O)C4=C(NC5=CC=CC=C5)C=C3)C=CC(NC6=CC=CC=C6)=C21)([O-])=O	10.1529/biophysj.107.125211		8600		500				aS	f		Monomeric AS stock solutions were prepared in 25 mM Tris-HCl, pH 7.5, 100 mM NaCl, and centrifuged 30 min at 10^5 x g before use to remove aggregated material. Protein concentrations were determined by absorbance using an e275 of 5600 M^1 cm^1. Fibril suspensions were obtained by incubating 300 mM aS at 70 degC with constant shaking at 800 rpm in an Eppendorf Thermomixer comfort (Hamburg, Germany…		Fluorescence Saturation	In titration experiments, increasing volumes of 500 mM dye were added to a solution containing 2–8 mM aS or to buffer alone (blank) under continuous stirring. A 5-mm path cuvette was used. The spectra were recorded after equilibration for 5 min.
bis-TNS	CC(C=C1)=CC=C1NC2=C(C(S(=O)([O-])=O)=CC=C3)C3=C(C4=C(C=CC=C5S(=O)([O-])=O)C5=C(NC6=CC=C(C)C=C6)C=C4)C=C2	10.1529/biophysj.107.125211		11600		700				aS	f		Monomeric AS stock solutions were prepared in 25 mM Tris-HCl, pH 7.5, 100 mM NaCl, and centrifuged 30 min at 10^5 x g before use to remove aggregated material. Protein concentrations were determined by absorbance using an e275 of 5600 M^1 cm^1. Fibril suspensions were obtained by incubating 300 mM aS at 70 degC with constant shaking at 800 rpm in an Eppendorf Thermomixer comfort (Hamburg, Germany…		Fluorescence Saturation	In titration experiments, increasing volumes of 500 mM dye were added to a solution containing 2–8 mM aS or to buffer alone (blank) under continuous stirring. A 5-mm path cuvette was used. The spectra were recorded after equilibration for 5 min.
ThT	OC1=CC=C([N+](C)=C(C2=CC=C(N(C)C)C=C2)S3)C3=C1	10.1529/biophysj.107.125211		14900		0.4				aS	f		Monomeric AS stock solutions were prepared in 25 mM Tris-HCl, pH 7.5, 100 mM NaCl, and centrifuged 30 min at 10^5 x g before use to remove aggregated material. Protein concentrations were determined by absorbance using an e275 of 5600 M^1 cm^1. Fibril suspensions were obtained by incubating 300 mM aS at 70 degC with constant shaking at 800 rpm in an Eppendorf Thermomixer comfort (Hamburg, Germany…		Fluorescence Saturation	In titration experiments, increasing volumes of 500 mM dye were added to a solution containing 2–8 mM aS or to buffer alone (blank) under continuous stirring. A 5-mm path cuvette was used. The spectra were recorded after equilibration for 5 min.
Chandra2006-3c	CSC(C=C1)=CC=C1C2=CC=C(C3=CC=C(SC)C=C3)S2	10.1016/j.bmcl.2005.11.055			>1000				[125I]IMPY	AD	b	AD brain homogenates	Not specified		Radioligand Displacement	Not specified
Chandra2006-3a	COC(C=CC=C1)=C1C2=CC=C(C3=CC=CC=C3OC)S2	10.1016/j.bmcl.2005.11.055			625	20			[125I]IMPY	AD	b	AD brain homogenates	Not specified		Radioligand Displacement	Not specified
Chandra2006-3b	O=[N+](C(C=C1)=CC=C1C2=CC=C(C3=CC=C([N+]([O-])=O)C=C3)S2)[O-]	10.1016/j.bmcl.2005.11.055			185	30			[125I]IMPY	AD	b	AD brain homogenates	Not specified		Radioligand Displacement	Not specified
Chandra2006-3d	COC(C=C1)=CC=C1C2=CC=C(C3=CC=C(OC)C=C3)S2	10.1016/j.bmcl.2005.11.055			108	22			[125I]IMPY	AD	b	AD brain homogenates	Not specified		Radioligand Displacement	Not specified
Chandra2006-3e	OC(C=C1)=CC=C1C2=CC=C(C3=CC=C(O)C=C3)S2	10.1016/j.bmcl.2005.11.055			4	0.6			[125I]IMPY	AD	b	AD brain homogenates	Not specified		Radioligand Displacement	Not specified
Chandra2006-3f	COC(C=C1)=CC=C1C2=CC=C(C3=CC=C(O)C=C3)S2	10.1016/j.bmcl.2005.11.055			6.1	0.5			[125I]IMPY	AD	b	AD brain homogenates	Not specified		Radioligand Displacement	Not specified
Chandra2006-3g	NC(C=C1)=CC=C1C2=CC=C(C3=CC=C(N)C=C3)S2	10.1016/j.bmcl.2005.11.055			6.1	0.8			[125I]IMPY	AD	b	AD brain homogenates	Not specified		Radioligand Displacement	Not specified
Chandra2006-3h	COC(C=C1)=CC=C1C2=CC=C(C3=CC=C([N+]([O-])=O)C=C3)S2	10.1016/j.bmcl.2005.11.055			18.5	5			[125I]IMPY	AD	b	AD brain homogenates	Not specified		Radioligand Displacement	Not specified
Chandra2006-3i	COC(C=C1)=CC=C1C2=CC=C(C3=CC=C(N)C=C3)S2	10.1016/j.bmcl.2005.11.055			5.6	0.4			[125I]IMPY	AD	b	AD brain homogenates	Not specified		Radioligand Displacement	Not specified
Chandra2006-3j	OC(C=C1)=CC=C1C2=CC=C(C3=CC=C(N)C=C3)S2	10.1016/j.bmcl.2005.11.055			9.6	0.8			[125I]IMPY	AD	b	AD brain homogenates	Not specified		Radioligand Displacement	Not specified
Chandra2006-3k	CN(C)C(C=C1)=CC=C1C2=CC=C(C3=CC=C(OC)C=C3)S2	10.1016/j.bmcl.2005.11.055			500	20			[125I]IMPY	AD	b	AD brain homogenates	Not specified		Radioligand Displacement	Not specified
Chandra2006-3m	CN(C)C(C=C1)=CC=C1C2=CC=C(C3=CC=C(O)C=C3)S2	10.1016/j.bmcl.2005.11.055			7.5	0.4			[125I]IMPY	AD	b	AD brain homogenates	Not specified		Radioligand Displacement	Not specified
Chandra2006-3n	COC(C=C1)=CC=C1C2=CC=C(C3=CC=C(NCCF)C=C3)S2	10.1016/j.bmcl.2005.11.055			21.5	0.5			[125I]IMPY	AD	b	AD brain homogenates	Not specified		Radioligand Displacement	Not specified
Chandra2006-3p	OC(C=C1)=CC=C1C2=CC=C(C3=CC=C(NCCF)C=C3)S2	10.1016/j.bmcl.2005.11.055			3.9	0.5			[125I]IMPY	AD	b	AD brain homogenates	Not specified		Radioligand Displacement	Not specified
Chandra2006-3q	OC(C=C1)=CC=C1C2=CC=C(C3=CC=C(NC)C=C3)S2	10.1016/j.bmcl.2005.11.055			31.2	3			[125I]IMPY	AD	b	AD brain homogenates	Not specified		Radioligand Displacement	Not specified
Chandra2007-09	C1(C#CC2=CC=CC=C2)=CC=CC=C1	10.1021/jm070090j			175	35			[125I]IMPY	AD	b	AD brain homogenates	AD postmortem brain tissues were obtained from University of Washington Alzheimer's Disease Research Center, and neuropathological diagnosis was confirmed by current criteria (NIA-Reagan Institute Consensus Group, 1997). Homogenates were then prepared from dissected gray matters from four pooled AD patients in phosphate buffered saline (PBS, pH 7.4) at the concentration of approximately 100 mg we…		Radioligand Displacement	Competition binding assays were carried out in 12 × 75 mm borosilicate glass tubes. The reaction mixture contained 50 μL of pooled AD brain homogenates (20−50 μg), 50 μL of [125I]IMPY, 4, (0.04−0.06 nM diluted in PBS), and 50 μL of inhibitors (10-5−10-10 M diluted serially in PBS containing 0.1% bovine serum albumin) in a final volume of 1 mL. Nonspecific binding was defined in the presence of 60…
Chandra2007-09a	NC1=CC=C(C#CC2=CC=C(O)C=C2)C=C1	10.1021/jm070090j			106	6			[125I]IMPY	AD	b	AD brain homogenates	AD postmortem brain tissues were obtained from University of Washington Alzheimer's Disease Research Center, and neuropathological diagnosis was confirmed by current criteria (NIA-Reagan Institute Consensus Group, 1997). Homogenates were then prepared from dissected gray matters from four pooled AD patients in phosphate buffered saline (PBS, pH 7.4) at the concentration of approximately 100 mg we…		Radioligand Displacement	Competition binding assays were carried out in 12 × 75 mm borosilicate glass tubes. The reaction mixture contained 50 μL of pooled AD brain homogenates (20−50 μg), 50 μL of [125I]IMPY, 4, (0.04−0.06 nM diluted in PBS), and 50 μL of inhibitors (10-5−10-10 M diluted serially in PBS containing 0.1% bovine serum albumin) in a final volume of 1 mL. Nonspecific binding was defined in the presence of 60…
Chandra2007-09b	OC(C=C1)=CC=C1C#CC(C=C2)=CC=C2NC	10.1021/jm070090j			1.5	0.1			[125I]IMPY	AD	b	AD brain homogenates	AD postmortem brain tissues were obtained from University of Washington Alzheimer's Disease Research Center, and neuropathological diagnosis was confirmed by current criteria (NIA-Reagan Institute Consensus Group, 1997). Homogenates were then prepared from dissected gray matters from four pooled AD patients in phosphate buffered saline (PBS, pH 7.4) at the concentration of approximately 100 mg we…		Radioligand Displacement	Competition binding assays were carried out in 12 × 75 mm borosilicate glass tubes. The reaction mixture contained 50 μL of pooled AD brain homogenates (20−50 μg), 50 μL of [125I]IMPY, 4, (0.04−0.06 nM diluted in PBS), and 50 μL of inhibitors (10-5−10-10 M diluted serially in PBS containing 0.1% bovine serum albumin) in a final volume of 1 mL. Nonspecific binding was defined in the presence of 60…
Chandra2007-09c	OC(C=C1)=CC=C1C#CC(C=C2)=CC=C2OC	10.1021/jm070090j			2.9	0.3			[125I]IMPY	AD	b	AD brain homogenates	AD postmortem brain tissues were obtained from University of Washington Alzheimer's Disease Research Center, and neuropathological diagnosis was confirmed by current criteria (NIA-Reagan Institute Consensus Group, 1997). Homogenates were then prepared from dissected gray matters from four pooled AD patients in phosphate buffered saline (PBS, pH 7.4) at the concentration of approximately 100 mg we…		Radioligand Displacement	Competition binding assays were carried out in 12 × 75 mm borosilicate glass tubes. The reaction mixture contained 50 μL of pooled AD brain homogenates (20−50 μg), 50 μL of [125I]IMPY, 4, (0.04−0.06 nM diluted in PBS), and 50 μL of inhibitors (10-5−10-10 M diluted serially in PBS containing 0.1% bovine serum albumin) in a final volume of 1 mL. Nonspecific binding was defined in the presence of 60…
Chandra2007-09d	NC1=CC=C(C#CC2=CC=C(N)C=C2)C=C1	10.1021/jm070090j			76	15			[125I]IMPY	AD	b	AD brain homogenates	AD postmortem brain tissues were obtained from University of Washington Alzheimer's Disease Research Center, and neuropathological diagnosis was confirmed by current criteria (NIA-Reagan Institute Consensus Group, 1997). Homogenates were then prepared from dissected gray matters from four pooled AD patients in phosphate buffered saline (PBS, pH 7.4) at the concentration of approximately 100 mg we…		Radioligand Displacement	Competition binding assays were carried out in 12 × 75 mm borosilicate glass tubes. The reaction mixture contained 50 μL of pooled AD brain homogenates (20−50 μg), 50 μL of [125I]IMPY, 4, (0.04−0.06 nM diluted in PBS), and 50 μL of inhibitors (10-5−10-10 M diluted serially in PBS containing 0.1% bovine serum albumin) in a final volume of 1 mL. Nonspecific binding was defined in the presence of 60…
Chandra2007-09e	NC1=CC=C(C#CC2=CC=C(OC)C=C2)C=C1	10.1021/jm070090j			2.9	0.4			[125I]IMPY	AD	b	AD brain homogenates	AD postmortem brain tissues were obtained from University of Washington Alzheimer's Disease Research Center, and neuropathological diagnosis was confirmed by current criteria (NIA-Reagan Institute Consensus Group, 1997). Homogenates were then prepared from dissected gray matters from four pooled AD patients in phosphate buffered saline (PBS, pH 7.4) at the concentration of approximately 100 mg we…		Radioligand Displacement	Competition binding assays were carried out in 12 × 75 mm borosilicate glass tubes. The reaction mixture contained 50 μL of pooled AD brain homogenates (20−50 μg), 50 μL of [125I]IMPY, 4, (0.04−0.06 nM diluted in PBS), and 50 μL of inhibitors (10-5−10-10 M diluted serially in PBS containing 0.1% bovine serum albumin) in a final volume of 1 mL. Nonspecific binding was defined in the presence of 60…
Chandra2007-11a	NC1=CC=C(C#CC2=CC=C(OCCOCCF)C=C2)C=C1	10.1021/jm070090j			12	2.9			[125I]IMPY	AD	b	AD brain homogenates	AD postmortem brain tissues were obtained from University of Washington Alzheimer's Disease Research Center, and neuropathological diagnosis was confirmed by current criteria (NIA-Reagan Institute Consensus Group, 1997). Homogenates were then prepared from dissected gray matters from four pooled AD patients in phosphate buffered saline (PBS, pH 7.4) at the concentration of approximately 100 mg we…		Radioligand Displacement	Competition binding assays were carried out in 12 × 75 mm borosilicate glass tubes. The reaction mixture contained 50 μL of pooled AD brain homogenates (20−50 μg), 50 μL of [125I]IMPY, 4, (0.04−0.06 nM diluted in PBS), and 50 μL of inhibitors (10-5−10-10 M diluted serially in PBS containing 0.1% bovine serum albumin) in a final volume of 1 mL. Nonspecific binding was defined in the presence of 60…
Chandra2007-12a	CNC1=CC=C(C#CC2=CC=C(OCCOCCF)C=C2)C=C1	10.1021/jm070090j			1.2	0.2			[125I]IMPY	AD	b	AD brain homogenates	AD postmortem brain tissues were obtained from University of Washington Alzheimer's Disease Research Center, and neuropathological diagnosis was confirmed by current criteria (NIA-Reagan Institute Consensus Group, 1997). Homogenates were then prepared from dissected gray matters from four pooled AD patients in phosphate buffered saline (PBS, pH 7.4) at the concentration of approximately 100 mg we…		Radioligand Displacement	Competition binding assays were carried out in 12 × 75 mm borosilicate glass tubes. The reaction mixture contained 50 μL of pooled AD brain homogenates (20−50 μg), 50 μL of [125I]IMPY, 4, (0.04−0.06 nM diluted in PBS), and 50 μL of inhibitors (10-5−10-10 M diluted serially in PBS containing 0.1% bovine serum albumin) in a final volume of 1 mL. Nonspecific binding was defined in the presence of 60…
Chandra2007-14a	CN(C)C1=CC=C(C#CC2=CC=C(OCCOCCF)C=C2)C=C1	10.1021/jm070090j			5	1			[125I]IMPY	AD	b	AD brain homogenates	AD postmortem brain tissues were obtained from University of Washington Alzheimer's Disease Research Center, and neuropathological diagnosis was confirmed by current criteria (NIA-Reagan Institute Consensus Group, 1997). Homogenates were then prepared from dissected gray matters from four pooled AD patients in phosphate buffered saline (PBS, pH 7.4) at the concentration of approximately 100 mg we…		Radioligand Displacement	Competition binding assays were carried out in 12 × 75 mm borosilicate glass tubes. The reaction mixture contained 50 μL of pooled AD brain homogenates (20−50 μg), 50 μL of [125I]IMPY, 4, (0.04−0.06 nM diluted in PBS), and 50 μL of inhibitors (10-5−10-10 M diluted serially in PBS containing 0.1% bovine serum albumin) in a final volume of 1 mL. Nonspecific binding was defined in the presence of 60…
Chandra2007-20a	OCCOCCOC(C=C1)=CC=C1C#CC(C=C2)=CC=C2NC	10.1021/jm070090j			3.1	0.6			[125I]IMPY	AD	b	AD brain homogenates	AD postmortem brain tissues were obtained from University of Washington Alzheimer's Disease Research Center, and neuropathological diagnosis was confirmed by current criteria (NIA-Reagan Institute Consensus Group, 1997). Homogenates were then prepared from dissected gray matters from four pooled AD patients in phosphate buffered saline (PBS, pH 7.4) at the concentration of approximately 100 mg we…		Radioligand Displacement	Competition binding assays were carried out in 12 × 75 mm borosilicate glass tubes. The reaction mixture contained 50 μL of pooled AD brain homogenates (20−50 μg), 50 μL of [125I]IMPY, 4, (0.04−0.06 nM diluted in PBS), and 50 μL of inhibitors (10-5−10-10 M diluted serially in PBS containing 0.1% bovine serum albumin) in a final volume of 1 mL. Nonspecific binding was defined in the presence of 60…
Chandra2007-23a	OCCOCCOC(C=C1)=CC=C1C#CC(C=C2)=CC=C2N(C)C	10.1021/jm070090j			3.8	0.8			[125I]IMPY	AD	b	AD brain homogenates	AD postmortem brain tissues were obtained from University of Washington Alzheimer's Disease Research Center, and neuropathological diagnosis was confirmed by current criteria (NIA-Reagan Institute Consensus Group, 1997). Homogenates were then prepared from dissected gray matters from four pooled AD patients in phosphate buffered saline (PBS, pH 7.4) at the concentration of approximately 100 mg we…		Radioligand Displacement	Competition binding assays were carried out in 12 × 75 mm borosilicate glass tubes. The reaction mixture contained 50 μL of pooled AD brain homogenates (20−50 μg), 50 μL of [125I]IMPY, 4, (0.04−0.06 nM diluted in PBS), and 50 μL of inhibitors (10-5−10-10 M diluted serially in PBS containing 0.1% bovine serum albumin) in a final volume of 1 mL. Nonspecific binding was defined in the presence of 60…
Chandra2007-11b	NC1=CC=C(C#CC2=CC=C(OCCOCCOCCF)C=C2)C=C1	10.1021/jm070090j			21.5	6.5			[125I]IMPY	AD	b	AD brain homogenates	AD postmortem brain tissues were obtained from University of Washington Alzheimer's Disease Research Center, and neuropathological diagnosis was confirmed by current criteria (NIA-Reagan Institute Consensus Group, 1997). Homogenates were then prepared from dissected gray matters from four pooled AD patients in phosphate buffered saline (PBS, pH 7.4) at the concentration of approximately 100 mg we…		Radioligand Displacement	Competition binding assays were carried out in 12 × 75 mm borosilicate glass tubes. The reaction mixture contained 50 μL of pooled AD brain homogenates (20−50 μg), 50 μL of [125I]IMPY, 4, (0.04−0.06 nM diluted in PBS), and 50 μL of inhibitors (10-5−10-10 M diluted serially in PBS containing 0.1% bovine serum albumin) in a final volume of 1 mL. Nonspecific binding was defined in the presence of 60…
Chandra2007-12b	CNC1=CC=C(C#CC2=CC=C(OCCOCCOCCF)C=C2)C=C1	10.1021/jm070090j			1.9	0.3			[125I]IMPY	AD	b	AD brain homogenates	AD postmortem brain tissues were obtained from University of Washington Alzheimer's Disease Research Center, and neuropathological diagnosis was confirmed by current criteria (NIA-Reagan Institute Consensus Group, 1997). Homogenates were then prepared from dissected gray matters from four pooled AD patients in phosphate buffered saline (PBS, pH 7.4) at the concentration of approximately 100 mg we…		Radioligand Displacement	Competition binding assays were carried out in 12 × 75 mm borosilicate glass tubes. The reaction mixture contained 50 μL of pooled AD brain homogenates (20−50 μg), 50 μL of [125I]IMPY, 4, (0.04−0.06 nM diluted in PBS), and 50 μL of inhibitors (10-5−10-10 M diluted serially in PBS containing 0.1% bovine serum albumin) in a final volume of 1 mL. Nonspecific binding was defined in the presence of 60…
Chandra2007-14b	CN(C)C1=CC=C(C#CC2=CC=C(OCCOCCOCCF)C=C2)C=C1	10.1021/jm070090j			2.9	0.1			[125I]IMPY	AD	b	AD brain homogenates	AD postmortem brain tissues were obtained from University of Washington Alzheimer's Disease Research Center, and neuropathological diagnosis was confirmed by current criteria (NIA-Reagan Institute Consensus Group, 1997). Homogenates were then prepared from dissected gray matters from four pooled AD patients in phosphate buffered saline (PBS, pH 7.4) at the concentration of approximately 100 mg we…		Radioligand Displacement	Competition binding assays were carried out in 12 × 75 mm borosilicate glass tubes. The reaction mixture contained 50 μL of pooled AD brain homogenates (20−50 μg), 50 μL of [125I]IMPY, 4, (0.04−0.06 nM diluted in PBS), and 50 μL of inhibitors (10-5−10-10 M diluted serially in PBS containing 0.1% bovine serum albumin) in a final volume of 1 mL. Nonspecific binding was defined in the presence of 60…
Chandra2007-17	OC1=CC=C(C#CC2=CC=C(OCCOCCOCCF)C=C2)C=C1	10.1021/jm070090j			16.5	3.5			[125I]IMPY	AD	b	AD brain homogenates	AD postmortem brain tissues were obtained from University of Washington Alzheimer's Disease Research Center, and neuropathological diagnosis was confirmed by current criteria (NIA-Reagan Institute Consensus Group, 1997). Homogenates were then prepared from dissected gray matters from four pooled AD patients in phosphate buffered saline (PBS, pH 7.4) at the concentration of approximately 100 mg we…		Radioligand Displacement	Competition binding assays were carried out in 12 × 75 mm borosilicate glass tubes. The reaction mixture contained 50 μL of pooled AD brain homogenates (20−50 μg), 50 μL of [125I]IMPY, 4, (0.04−0.06 nM diluted in PBS), and 50 μL of inhibitors (10-5−10-10 M diluted serially in PBS containing 0.1% bovine serum albumin) in a final volume of 1 mL. Nonspecific binding was defined in the presence of 60…
Chandra2007-19b	NC1=CC=C(C#CC2=CC=C(OCCOCCOCCO)C=C2)C=C1	10.1021/jm070090j			67.5	7.5			[125I]IMPY	AD	b	AD brain homogenates	AD postmortem brain tissues were obtained from University of Washington Alzheimer's Disease Research Center, and neuropathological diagnosis was confirmed by current criteria (NIA-Reagan Institute Consensus Group, 1997). Homogenates were then prepared from dissected gray matters from four pooled AD patients in phosphate buffered saline (PBS, pH 7.4) at the concentration of approximately 100 mg we…		Radioligand Displacement	Competition binding assays were carried out in 12 × 75 mm borosilicate glass tubes. The reaction mixture contained 50 μL of pooled AD brain homogenates (20−50 μg), 50 μL of [125I]IMPY, 4, (0.04−0.06 nM diluted in PBS), and 50 μL of inhibitors (10-5−10-10 M diluted serially in PBS containing 0.1% bovine serum albumin) in a final volume of 1 mL. Nonspecific binding was defined in the presence of 60…
Chandra2007-20b	OCCOCCOCCOC(C=C1)=CC=C1C#CC(C=C2)=CC=C2NC	10.1021/jm070090j			4.5	0.9			[125I]IMPY	AD	b	AD brain homogenates	AD postmortem brain tissues were obtained from University of Washington Alzheimer's Disease Research Center, and neuropathological diagnosis was confirmed by current criteria (NIA-Reagan Institute Consensus Group, 1997). Homogenates were then prepared from dissected gray matters from four pooled AD patients in phosphate buffered saline (PBS, pH 7.4) at the concentration of approximately 100 mg we…		Radioligand Displacement	Competition binding assays were carried out in 12 × 75 mm borosilicate glass tubes. The reaction mixture contained 50 μL of pooled AD brain homogenates (20−50 μg), 50 μL of [125I]IMPY, 4, (0.04−0.06 nM diluted in PBS), and 50 μL of inhibitors (10-5−10-10 M diluted serially in PBS containing 0.1% bovine serum albumin) in a final volume of 1 mL. Nonspecific binding was defined in the presence of 60…
Chandra2007-23b	OCCOCCOCCOC(C=C1)=CC=C1C#CC(C=C2)=CC=C2N(C)C	10.1021/jm070090j			3.4	0.1			[125I]IMPY	AD	b	AD brain homogenates	AD postmortem brain tissues were obtained from University of Washington Alzheimer's Disease Research Center, and neuropathological diagnosis was confirmed by current criteria (NIA-Reagan Institute Consensus Group, 1997). Homogenates were then prepared from dissected gray matters from four pooled AD patients in phosphate buffered saline (PBS, pH 7.4) at the concentration of approximately 100 mg we…		Radioligand Displacement	Competition binding assays were carried out in 12 × 75 mm borosilicate glass tubes. The reaction mixture contained 50 μL of pooled AD brain homogenates (20−50 μg), 50 μL of [125I]IMPY, 4, (0.04−0.06 nM diluted in PBS), and 50 μL of inhibitors (10-5−10-10 M diluted serially in PBS containing 0.1% bovine serum albumin) in a final volume of 1 mL. Nonspecific binding was defined in the presence of 60…
Chang2006-2a	COC(C=C1)=CC=C1C2=CC3=CC=CC=C3S2	10.1016/j.nucmedbio.2006.06.006			0.4	0.19			[125I]Chang2006-5	Ab40	f		Aggregation of peptides was carried out by gently dissolving the peptide [0.5 mg/mL for AB(1-40)] in a buffer solution (pH 7.4) containing 10 mM sodium phosphate and 1 mM EDTA. The solutions were incubated at 37 °C for 36-42 h with gentle and constant shaking.		Radioligand Displacement	The binding affinities of benzothiophene derivatives to Ab aggregates were evaluated by competitive binding assays using [125I]5 as a radioligand. 100 uL of Ab aggregates (20 nM in the final mixture), 100 uL of benzothiophene derivatives (10^-6 – 10^-12 M in 50% ethanol containing 1 mM EDTA), 100 uL of [125I]5 in 50% ethanol (0.1 nM in the final mixture) and 700 uL of phosphate-buffered saline (p…
Chang2006-2a	COC(C=C1)=CC=C1C2=CC3=CC=CC=C3S2	10.1016/j.nucmedbio.2006.06.006			0.52	0.14			[125I]Chang2006-5	Ab42	f		Aggregation of peptides was carried out by gently dissolving the peptide [1.0 mg/mL for AB(1-42)] in a buffer solution (pH 7.4) containing 10 mM sodium phosphate and 1 mM EDTA. The solutions were incubated at 37 °C for 36-42 h with gentle and constant shaking.		Radioligand Displacement	The binding affinities of benzothiophene derivatives to Ab aggregates were evaluated by competitive binding assays using [125I]5 as a radioligand. One hundred microliters of Ab aggregates (20 nM in the final mixture), 100 uL of benzothiophene derivatives (10^-6 – 10^-12 M in 50% ethanol containing 1 mM EDTA), 100 uL of [125I]5 in 50% ethanol (0.1 nM in the final mixture) and 700 uL of phosphate-b…
Chang2006-2b	OC(C=C1)=CC=C1C2=CC3=CC=CC=C3S2	10.1016/j.nucmedbio.2006.06.006			3.04	1.42			[125I]Chang2006-5	Ab40	f		Aggregation of peptides was carried out by gently dissolving the peptide [0.5 mg/mL for AB(1-40)] in a buffer solution (pH 7.4) containing 10 mM sodium phosphate and 1 mM EDTA. The solutions were incubated at 37 °C for 36-42 h with gentle and constant shaking.		Radioligand Displacement	The binding affinities of benzothiophene derivatives to Ab aggregates were evaluated by competitive binding assays using [125I]5 as a radioligand. One hundred microliters of Ab aggregates (20 nM in the final mixture), 100 uL of benzothiophene derivatives (10^-6 – 10^-12 M in 50% ethanol containing 1 mM EDTA), 100 uL of [125I]5 in 50% ethanol (0.1 nM in the final mixture) and 700 uL of phosphate-b…
Chang2006-2b	OC(C=C1)=CC=C1C2=CC3=CC=CC=C3S2	10.1016/j.nucmedbio.2006.06.006			3.72	0.66			[125I]Chang2006-5	Ab42	f		Aggregation of peptides was carried out by gently dissolving the peptide [1.0 mg/mL for AB(1-42)] in a buffer solution (pH 7.4) containing 10 mM sodium phosphate and 1 mM EDTA. The solutions were incubated at 37 °C for 36-42 h with gentle and constant shaking.		Radioligand Displacement	The binding affinities of benzothiophene derivatives to Ab aggregates were evaluated by competitive binding assays using [125I]5 as a radioligand. One hundred microliters of Ab aggregates (20 nM in the final mixture), 100 uL of benzothiophene derivatives (10^-6 – 10^-12 M in 50% ethanol containing 1 mM EDTA), 100 uL of [125I]5 in 50% ethanol (0.1 nM in the final mixture) and 700 uL of phosphate-b…
Chang2006-2c	FCCOC(C=C1)=CC=C1C2=CC3=CC=CC=C3S2	10.1016/j.nucmedbio.2006.06.006			0.67	0.5			[125I]Chang2006-5	Ab40	f		Aggregation of peptides was carried out by gently dissolving the peptide [0.5 mg/mL for AB(1-40)] in a buffer solution (pH 7.4) containing 10 mM sodium phosphate and 1 mM EDTA. The solutions were incubated at 37 °C for 36-42 h with gentle and constant shaking.		Radioligand Displacement	The binding affinities of benzothiophene derivatives to Ab aggregates were evaluated by competitive binding assays using [125I]5 as a radioligand. One hundred microliters of Ab aggregates (20 nM in the final mixture), 100 uL of benzothiophene derivatives (10^-6 – 10^-12 M in 50% ethanol containing 1 mM EDTA), 100 uL of [125I]5 in 50% ethanol (0.1 nM in the final mixture) and 700 uL of phosphate-b…
Chang2006-2c	FCCOC(C=C1)=CC=C1C2=CC3=CC=CC=C3S2	10.1016/j.nucmedbio.2006.06.006			0.87	0.24			[125I]Chang2006-5	Ab42	f		Aggregation of peptides was carried out by gently dissolving the peptide [1.0 mg/mL for AB(1-42)] in a buffer solution (pH 7.4) containing 10 mM sodium phosphate and 1 mM EDTA. The solutions were incubated at 37 °C for 36-42 h with gentle and constant shaking.		Radioligand Displacement	The binding affinities of benzothiophene derivatives to Ab aggregates were evaluated by competitive binding assays using [125I]5 as a radioligand. One hundred microliters of Ab aggregates (20 nM in the final mixture), 100 uL of benzothiophene derivatives (10^-6 – 10^-12 M in 50% ethanol containing 1 mM EDTA), 100 uL of [125I]5 in 50% ethanol (0.1 nM in the final mixture) and 700 uL of phosphate-b…
Chang2006-2d	FCCCOC(C=C1)=CC=C1C2=CC3=CC=CC=C3S2	10.1016/j.nucmedbio.2006.06.006			0.65	0.38			[125I]Chang2006-5	Ab40	f		Aggregation of peptides was carried out by gently dissolving the peptide [0.5 mg/mL for AB(1-40)] in a buffer solution (pH 7.4) containing 10 mM sodium phosphate and 1 mM EDTA. The solutions were incubated at 37 °C for 36-42 h with gentle and constant shaking.		Radioligand Displacement	The binding affinities of benzothiophene derivatives to Ab aggregates were evaluated by competitive binding assays using [125I]5 as a radioligand. One hundred microliters of Ab aggregates (20 nM in the final mixture), 100 uL of benzothiophene derivatives (10^-6 – 10^-12 M in 50% ethanol containing 1 mM EDTA), 100 uL of [125I]5 in 50% ethanol (0.1 nM in the final mixture) and 700 uL of phosphate-b…
Chang2006-2d	FCCCOC(C=C1)=CC=C1C2=CC3=CC=CC=C3S2	10.1016/j.nucmedbio.2006.06.006			0.73	0.44			[125I]Chang2006-5	Ab42	f		Aggregation of peptides was carried out by gently dissolving the peptide [1.0 mg/mL for AB(1-42)] in a buffer solution (pH 7.4) containing 10 mM sodium phosphate and 1 mM EDTA. The solutions were incubated at 37 °C for 36-42 h with gentle and constant shaking.		Radioligand Displacement	The binding affinities of benzothiophene derivatives to Ab aggregates were evaluated by competitive binding assays using [125I]5 as a radioligand. One hundred microliters of Ab aggregates (20 nM in the final mixture), 100 uL of benzothiophene derivatives (10^-6 – 10^-12 M in 50% ethanol containing 1 mM EDTA), 100 uL of [125I]5 in 50% ethanol (0.1 nM in the final mixture) and 700 uL of phosphate-b…
Chang2006-3b	NC(C=C1)=CC=C1C2=CC3=CC=CC=C3S2	10.1016/j.nucmedbio.2006.06.006			4.31	3.04			[125I]Chang2006-5	Ab40	f		Aggregation of peptides was carried out by gently dissolving the peptide [0.5 mg/mL for AB(1-40)] in a buffer solution (pH 7.4) containing 10 mM sodium phosphate and 1 mM EDTA. The solutions were incubated at 37 °C for 36-42 h with gentle and constant shaking.		Radioligand Displacement	The binding affinities of benzothiophene derivatives to Ab aggregates were evaluated by competitive binding assays using [125I]5 as a radioligand. One hundred microliters of Ab aggregates (20 nM in the final mixture), 100 uL of benzothiophene derivatives (10^-6 – 10^-12 M in 50% ethanol containing 1 mM EDTA), 100 uL of [125I]5 in 50% ethanol (0.1 nM in the final mixture) and 700 uL of phosphate-b…
Chang2006-3b	NC(C=C1)=CC=C1C2=CC3=CC=CC=C3S2	10.1016/j.nucmedbio.2006.06.006			6.5	1.88			[125I]Chang2006-5	Ab42	f		Aggregation of peptides was carried out by gently dissolving the peptide [1.0 mg/mL for AB(1-42)] in a buffer solution (pH 7.4) containing 10 mM sodium phosphate and 1 mM EDTA. The solutions were incubated at 37 °C for 36-42 h with gentle and constant shaking.		Radioligand Displacement	The binding affinities of benzothiophene derivatives to Ab aggregates were evaluated by competitive binding assays using [125I]5 as a radioligand. One hundred microliters of Ab aggregates (20 nM in the final mixture), 100 uL of benzothiophene derivatives (10^-6 – 10^-12 M in 50% ethanol containing 1 mM EDTA), 100 uL of [125I]5 in 50% ethanol (0.1 nM in the final mixture) and 700 uL of phosphate-b…
Chang2006-3c	CNC(C=C1)=CC=C1C2=CC3=CC=CC=C3S2	10.1016/j.nucmedbio.2006.06.006			0.28	0.09			[125I]Chang2006-5	Ab40	f		Aggregation of peptides was carried out by gently dissolving the peptide [0.5 mg/mL for AB(1-40)] in a buffer solution (pH 7.4) containing 10 mM sodium phosphate and 1 mM EDTA. The solutions were incubated at 37 °C for 36-42 h with gentle and constant shaking.		Radioligand Displacement	The binding affinities of benzothiophene derivatives to Ab aggregates were evaluated by competitive binding assays using [125I]5 as a radioligand. One hundred microliters of Ab aggregates (20 nM in the final mixture), 100 uL of benzothiophene derivatives (10^-6 – 10^-12 M in 50% ethanol containing 1 mM EDTA), 100 uL of [125I]5 in 50% ethanol (0.1 nM in the final mixture) and 700 uL of phosphate-b…
Chang2006-3c	CNC(C=C1)=CC=C1C2=CC3=CC=CC=C3S2	10.1016/j.nucmedbio.2006.06.006			0.72	0.16			[125I]Chang2006-5	Ab42	f		Aggregation of peptides was carried out by gently dissolving the peptide [1.0 mg/mL for AB(1-42)] in a buffer solution (pH 7.4) containing 10 mM sodium phosphate and 1 mM EDTA. The solutions were incubated at 37 °C for 36-42 h with gentle and constant shaking.		Radioligand Displacement	The binding affinities of benzothiophene derivatives to Ab aggregates were evaluated by competitive binding assays using [125I]5 as a radioligand. One hundred microliters of Ab aggregates (20 nM in the final mixture), 100 uL of benzothiophene derivatives (10^-6 – 10^-12 M in 50% ethanol containing 1 mM EDTA), 100 uL of [125I]5 in 50% ethanol (0.1 nM in the final mixture) and 700 uL of phosphate-b…
Chang2006-3d	CN(C)C(C=C1)=CC=C1C2=CC3=CC=CC=C3S2	10.1016/j.nucmedbio.2006.06.006			1.06	0.84			[125I]Chang2006-5	Ab40	f		Aggregation of peptides was carried out by gently dissolving the peptide [0.5 mg/mL for AB(1-40)] in a buffer solution (pH 7.4) containing 10 mM sodium phosphate and 1 mM EDTA. The solutions were incubated at 37 °C for 36-42 h with gentle and constant shaking.		Radioligand Displacement	The binding affinities of benzothiophene derivatives to Ab aggregates were evaluated by competitive binding assays using [125I]5 as a radioligand. One hundred microliters of Ab aggregates (20 nM in the final mixture), 100 uL of benzothiophene derivatives (10^-6 – 10^-12 M in 50% ethanol containing 1 mM EDTA), 100 uL of [125I]5 in 50% ethanol (0.1 nM in the final mixture) and 700 uL of phosphate-b…
Chang2006-3d	CN(C)C(C=C1)=CC=C1C2=CC3=CC=CC=C3S2	10.1016/j.nucmedbio.2006.06.006			0.63	0.29			[125I]Chang2006-5	Ab42	f		Aggregation of peptides was carried out by gently dissolving the peptide [1.0 mg/mL for AB(1-42)] in a buffer solution (pH 7.4) containing 10 mM sodium phosphate and 1 mM EDTA. The solutions were incubated at 37 °C for 36-42 h with gentle and constant shaking.		Radioligand Displacement	The binding affinities of benzothiophene derivatives to Ab aggregates were evaluated by competitive binding assays using [125I]5 as a radioligand. One hundred microliters of Ab aggregates (20 nM in the final mixture), 100 uL of benzothiophene derivatives (10^-6 – 10^-12 M in 50% ethanol containing 1 mM EDTA), 100 uL of [125I]5 in 50% ethanol (0.1 nM in the final mixture) and 700 uL of phosphate-b…
Chang2006-3e	FCCNC(C=C1)=CC=C1C2=CC3=CC=CC=C3S2	10.1016/j.nucmedbio.2006.06.006			1.56	0.45			[125I]Chang2006-5	Ab40	f		Aggregation of peptides was carried out by gently dissolving the peptide [0.5 mg/mL for AB(1-40)] in a buffer solution (pH 7.4) containing 10 mM sodium phosphate and 1 mM EDTA. The solutions were incubated at 37 °C for 36-42 h with gentle and constant shaking.		Radioligand Displacement	The binding affinities of benzothiophene derivatives to Ab aggregates were evaluated by competitive binding assays using [125I]5 as a radioligand. One hundred microliters of Ab aggregates (20 nM in the final mixture), 100 uL of benzothiophene derivatives (10^-6 – 10^-12 M in 50% ethanol containing 1 mM EDTA), 100 uL of [125I]5 in 50% ethanol (0.1 nM in the final mixture) and 700 uL of phosphate-b…
Chang2006-3e	FCCNC(C=C1)=CC=C1C2=CC3=CC=CC=C3S2	10.1016/j.nucmedbio.2006.06.006			0.98	0.01			[125I]Chang2006-5	Ab42	f		Aggregation of peptides was carried out by gently dissolving the peptide [1.0 mg/mL for AB(1-42)] in a buffer solution (pH 7.4) containing 10 mM sodium phosphate and 1 mM EDTA. The solutions were incubated at 37 °C for 36-42 h with gentle and constant shaking.		Radioligand Displacement	The binding affinities of benzothiophene derivatives to Ab aggregates were evaluated by competitive binding assays using [125I]5 as a radioligand. One hundred microliters of Ab aggregates (20 nM in the final mixture), 100 uL of benzothiophene derivatives (10^-6 – 10^-12 M in 50% ethanol containing 1 mM EDTA), 100 uL of [125I]5 in 50% ethanol (0.1 nM in the final mixture) and 700 uL of phosphate-b…
Chang2006-3f	FCCCNC(C=C1)=CC=C1C2=CC3=CC=CC=C3S2	10.1016/j.nucmedbio.2006.06.006			0.73	0.47			[125I]Chang2006-5	Ab40	f		Aggregation of peptides was carried out by gently dissolving the peptide [0.5 mg/mL for AB(1-40)] in a buffer solution (pH 7.4) containing 10 mM sodium phosphate and 1 mM EDTA. The solutions were incubated at 37 °C for 36-42 h with gentle and constant shaking.		Radioligand Displacement	The binding affinities of benzothiophene derivatives to Ab aggregates were evaluated by competitive binding assays using [125I]5 as a radioligand. One hundred microliters of Ab aggregates (20 nM in the final mixture), 100 uL of benzothiophene derivatives (10^-6 – 10^-12 M in 50% ethanol containing 1 mM EDTA), 100 uL of [125I]5 in 50% ethanol (0.1 nM in the final mixture) and 700 uL of phosphate-b…
Chang2006-3f	FCCCNC(C=C1)=CC=C1C2=CC3=CC=CC=C3S2	10.1016/j.nucmedbio.2006.06.006			0.77	0.41			[125I]Chang2006-5	Ab42	f		Aggregation of peptides was carried out by gently dissolving the peptide [1.0 mg/mL for AB(1-42)] in a buffer solution (pH 7.4) containing 10 mM sodium phosphate and 1 mM EDTA. The solutions were incubated at 37 °C for 36-42 h with gentle and constant shaking.		Radioligand Displacement	The binding affinities of benzothiophene derivatives to Ab aggregates were evaluated by competitive binding assays using [125I]5 as a radioligand. One hundred microliters of Ab aggregates (20 nM in the final mixture), 100 uL of benzothiophene derivatives (10^-6 – 10^-12 M in 50% ethanol containing 1 mM EDTA), 100 uL of [125I]5 in 50% ethanol (0.1 nM in the final mixture) and 700 uL of phosphate-b…
Chang2006-4 (BTA-1)	CNC(C=C1)=CC=C1C2=NC3=CC=CC=C3S2	10.1016/j.nucmedbio.2006.06.006			28.23	0.94			[125I]Chang2006-5	Ab40	f		Aggregation of peptides was carried out by gently dissolving the peptide [0.5 mg/mL for AB(1-40)] in a buffer solution (pH 7.4) containing 10 mM sodium phosphate and 1 mM EDTA. The solutions were incubated at 37 °C for 36-42 h with gentle and constant shaking.		Radioligand Displacement	The binding affinities of benzothiophene derivatives to Ab aggregates were evaluated by competitive binding assays using [125I]5 as a radioligand. One hundred microliters of Ab aggregates (20 nM in the final mixture), 100 uL of benzothiophene derivatives (10^-6 – 10^-12 M in 50% ethanol containing 1 mM EDTA), 100 uL of [125I]5 in 50% ethanol (0.1 nM in the final mixture) and 700 uL of phosphate-b…
Chang2006-4 (BTA-1)	CNC(C=C1)=CC=C1C2=NC3=CC=CC=C3S2	10.1016/j.nucmedbio.2006.06.006			16.33	1.58			[125I]Chang2006-5	Ab42	f		Aggregation of peptides was carried out by gently dissolving the peptide [1.0 mg/mL for AB(1-42)] in a buffer solution (pH 7.4) containing 10 mM sodium phosphate and 1 mM EDTA. The solutions were incubated at 37 °C for 36-42 h with gentle and constant shaking.		Radioligand Displacement	The binding affinities of benzothiophene derivatives to Ab aggregates were evaluated by competitive binding assays using [125I]5 as a radioligand. One hundred microliters of Ab aggregates (20 nM in the final mixture), 100 uL of benzothiophene derivatives (10^-6 – 10^-12 M in 50% ethanol containing 1 mM EDTA), 100 uL of [125I]5 in 50% ethanol (0.1 nM in the final mixture) and 700 uL of phosphate-b…
[125I]Chang2006-5	CNC(C([125I])=C1)=CC=C1C2=NC3=CC=CC=C3S2	10.1016/j.nucmedbio.2006.06.006		2.3		0.33				Ab40	f		Aggregation of peptides was carried out by gently dissolving the peptide [0.5 mg/mL for AB(1-40)] in a buffer solution (pH 7.4) containing 10 mM sodium phosphate and 1 mM EDTA. The solutions were incubated at 37 °C for 36-42 h with gentle and constant shaking.		Radioligand Saturation	The Kd value of [125I]5 was evaluated using 20 nM Ah aggregates. The
[125I]Chang2006-5	CNC(C([125I])=C1)=CC=C1C2=NC3=CC=CC=C3S2	10.1016/j.nucmedbio.2006.06.006		0.44		0.25				Ab42	f		Aggregation of peptides was carried out by gently dissolving the peptide [1.0 mg/mL for AB(1-42)] in a buffer solution (pH 7.4) containing 10 mM sodium phosphate and 1 mM EDTA. The solutions were incubated at 37 °C for 36-42 h with gentle and constant shaking.		Radioligand Saturation	The Kd value of [125I]5 was evaluated using 20 nM Ah aggregates. The
ANCA-11	O=C(OCCOCCOCCOC)/C(C#N)=C/C1=CC(C=C2)=C(C=C1)C=C2N3CCCCC3	10.1021/cn200018v		1400		200				Ab42	f		Briefly, we dissolved Aβ42 in PBS pH 7.4 to a final concentration of 100 μM. This solution was magnetically stirred at 1200 rpm for 3 days at room temperature. Aliquots		Fluorescence Saturation	Preaggregated Aβ42 (5 μM final concentration) was mixed with various concentrations of probes (10, 5, 2.5, 1.25 μM) in 5% DMSO in nanopure water, and their Kd’s were determined as described previously.
Chang14	O=C(OCCOCCOCCOC)/C(C#N)=C/C1=CC(C=C2)=C(C=C1)C=C2N3CCN(C)CC3	10.1021/cn200018v		4600		1300				Ab42	f		Briefly, we dissolved Aβ42 in PBS pH 7.4 to a final concentration of 100 μM. This solution was magnetically stirred at 1200 rpm for 3 days at room temperature. Aliquots		Fluorescence Saturation	Preaggregated Aβ42 (5 μM final concentration) was mixed with various concentrations of probes (10, 5, 2.5, 1.25 μM) in 5% DMSO in nanopure water, and their Kd’s were determined as described previously.
Chang15	O=C(OCCOCCOCCOC)/C(C#N)=C/C1=CC(C=C2)=C(C=C1)C=C2N3CCOCC3	10.1021/cn200018v		13800		3100				Ab42	f		Briefly, we dissolved Aβ42 in PBS pH 7.4 to a final concentration of 100 μM. This solution was magnetically stirred at 1200 rpm for 3 days at room temperature. Aliquots		Fluorescence Saturation	Preaggregated Aβ42 (5 μM final concentration) was mixed with various concentrations of probes (10, 5, 2.5, 1.25 μM) in 5% DMSO in nanopure water, and their Kd’s were determined as described previously.
Chang16	O=C(OCCOCCOCCOC)/C(C#N)=C/C1=CC(C=C2)=C(C=C1)C=C2NCCN3CCOCC3	10.1021/cn200018v		6700		2100				Ab42	f		Briefly, we dissolved Aβ42 in PBS pH 7.4 to a final concentration of 100 μM. This solution was magnetically stirred at 1200 rpm for 3 days at room temperature. Aliquots		Fluorescence Saturation	Preaggregated Aβ42 (5 μM final concentration) was mixed with various concentrations of probes (10, 5, 2.5, 1.25 μM) in 5% DMSO in nanopure water, and their Kd’s were determined as described previously.
Chang17	O=C(OCCOCCOCCOCCOC)/C(C#N)=C/C1=CC(C=C2)=C(C=C1)C=C2N3CCCCC3	10.1021/cn200018v		1600		900				Ab42	f		Briefly, we dissolved Aβ42 in PBS pH 7.4 to a final concentration of 100 μM. This solution was magnetically stirred at 1200 rpm for 3 days at room temperature. Aliquots		Fluorescence Saturation	Preaggregated Aβ42 (5 μM final concentration) was mixed with various concentrations of probes (10, 5, 2.5, 1.25 μM) in 5% DMSO in nanopure water, and their Kd’s were determined as described previously.
Chang19	O=C(OCC(CO)O)/C(C#N)=C/C1=CC(C=C2)=C(C=C1)C=C2N3CCCCC3	10.1021/cn200018v		1600		200				Ab42	f		Briefly, we dissolved Aβ42 in PBS pH 7.4 to a final concentration of 100 μM. This solution was magnetically stirred at 1200 rpm for 3 days at room temperature. Aliquots		Fluorescence Saturation	Preaggregated Aβ42 (5 μM final concentration) was mixed with various concentrations of probes (10, 5, 2.5, 1.25 μM) in 5% DMSO in nanopure water, and their Kd’s were determined as described previously.
DRK092	IC1=CN2C(C=C1)=NC(C3=CC=C(C4=CN=CO4)C=C3)=C2	10.1016/j.bmc.2014.05.043			1.05488		1.08		[125I]IMPY	Ab40	f	Osaka Peptide Institute (Osaka, Japan)	Ab1-40 peptides (final concentration: 100 nM) were dissolved in 10 mM potassium phosphate buffered saline (PBS, pH7.4) containing 1 mM EDTA and incubated at 37°C for 4 days with gentle and constant shaking. Aggregated Ab fibrils were stored at 4°C until used		Radioligand Displacement	The 100-uL aliquots of synthetic human Ab(1–40) fibrils werecombined with 900 uL of PBS containing [125I]IMPY (0.1 nM), 1% EtOH, and 20 mM ascorbic acid in the presence of compounds witha concentration ranging from 0.04 to 1000 nM. The reaction mixture was incubated at 37°C for 3 h, followed by vacuum filtrationthrough Whatman GF/B filters using a Brandel cell harvester (Model M-24R, Biomedical R…
DRM101	IC1=CN2C(C=C1)=NC(C3=CC=C(C4=NC=CS4)C=C3)=C2	10.1016/j.bmc.2014.05.043			6.71023		6.87		[125I]IMPY	Ab40	f	Osaka Peptide Institute (Osaka, Japan)	Ab1-40 peptides (final concentration: 100 nM) were dissolved in 10 mM potassium phosphate buffered saline (PBS, pH7.4) containing 1 mM EDTA and incubated at 37°C for 4 days with gentle and constant shaking. Aggregated Ab fibrils were stored at 4°C until used		Radioligand Displacement	The 100-uL aliquots of synthetic human Ab(1–40) fibrils werecombined with 900 uL of PBS containing [125I]IMPY (0.1 nM), 1% EtOH, and 20 mM ascorbic acid in the presence of compounds witha concentration ranging from 0.04 to 1000 nM. The reaction mixture was incubated at 37°C for 3 h, followed by vacuum filtrationthrough Whatman GF/B filters using a Brandel cell harvester (Model M-24R, Biomedical R…
DRM102	IC1=CN2C(C=C1)=NC(C3=CC=C(C4=NOC=N4)C=C3)=C2	10.1016/j.bmc.2014.05.043			4.05349		4.15		[125I]IMPY	Ab40	f	Osaka Peptide Institute (Osaka, Japan)	Ab1-40 peptides (final concentration: 100 nM) were dissolved in 10 mM potassium phosphate buffered saline (PBS, pH7.4) containing 1 mM EDTA and incubated at 37°C for 4 days with gentle and constant shaking. Aggregated Ab fibrils were stored at 4°C until used		Radioligand Displacement	The 100-uL aliquots of synthetic human Ab(1–40) fibrils werecombined with 900 uL of PBS containing [125I]IMPY (0.1 nM), 1% EtOH, and 20 mM ascorbic acid in the presence of compounds witha concentration ranging from 0.04 to 1000 nM. The reaction mixture was incubated at 37°C for 3 h, followed by vacuum filtrationthrough Whatman GF/B filters using a Brandel cell harvester (Model M-24R, Biomedical R…
DRM105	IC1=CN2C(C=C1)=NC(C3=CC=C(C4=NN=NN4)C=C3)=C2	10.1016/j.bmc.2014.05.043			727.547		744.87		[125I]IMPY	Ab40	f	Osaka Peptide Institute (Osaka, Japan)	Ab1-40 peptides (final concentration: 100 nM) were dissolved in 10 mM potassium phosphate buffered saline (PBS, pH7.4) containing 1 mM EDTA and incubated at 37°C for 4 days with gentle and constant shaking. Aggregated Ab fibrils were stored at 4°C until used		Radioligand Displacement	The 100-uL aliquots of synthetic human Ab(1–40) fibrils werecombined with 900 uL of PBS containing [125I]IMPY (0.1 nM), 1% EtOH, and 20 mM ascorbic acid in the presence of compounds witha concentration ranging from 0.04 to 1000 nM. The reaction mixture was incubated at 37°C for 3 h, followed by vacuum filtrationthrough Whatman GF/B filters using a Brandel cell harvester (Model M-24R, Biomedical R…
DRM106	IC1=CN2C(C=C1)=NC(C3=CC=C(C4=NNC=C4)C=C3)=C2	10.1016/j.bmc.2014.05.043			1.81674		1.86		[125I]IMPY	Ab40	f	Osaka Peptide Institute (Osaka, Japan)	Ab1-40 peptides (final concentration: 100 nM) were dissolved in 10 mM potassium phosphate buffered saline (PBS, pH7.4) containing 1 mM EDTA and incubated at 37°C for 4 days with gentle and constant shaking. Aggregated Ab fibrils were stored at 4°C until used		Radioligand Displacement	The 100-uL aliquots of synthetic human Ab(1–40) fibrils werecombined with 900 uL of PBS containing [125I]IMPY (0.1 nM), 1% EtOH, and 20 mM ascorbic acid in the presence of compounds witha concentration ranging from 0.04 to 1000 nM. The reaction mixture was incubated at 37°C for 3 h, followed by vacuum filtrationthrough Whatman GF/B filters using a Brandel cell harvester (Model M-24R, Biomedical R…
IMPY	IC1=CN2C(C=C1)=NC(C3=CC=C(N(C)C)C=C3)=C2	10.1016/j.bmc.2014.05.043			2.83		2.93		[125I]IMPY	Ab40	f	Osaka Peptide Institute (Osaka, Japan)	Ab1-40 peptides (final concentration: 100 nM) were dissolved in 10 mM potassium phosphate buffered saline (PBS, pH7.4) containing 1 mM EDTA and incubated at 37°C for 4 days with gentle and constant shaking. Aggregated Ab fibrils were stored at 4°C until used		Radioligand Displacement	The 100-uL aliquots of synthetic human Ab(1–40) fibrils werecombined with 900 uL of PBS containing [125I]IMPY (0.1 nM), 1% EtOH, and 20 mM ascorbic acid in the presence of compounds witha concentration ranging from 0.04 to 1000 nM. The reaction mixture was incubated at 37°C for 3 h, followed by vacuum filtrationthrough Whatman GF/B filters using a Brandel cell harvester (Model M-24R, Biomedical R…
[125I]DRM106	[125I]C1=CN2C(C=C1)=NC(C3=CC=C(C4=NNC=C4)C=C3)=C2	10.2967/jnumed.114.146944		1.5		0				Ab40	f	Peptide Institute Inc	Ab1-40 peptides (final concentration: 100 nM) were dissolved in 10 mM potassium phosphate buffered saline (PBS, pH7.4) containing 1 mM EDTA and incubated at 37°C for 4 days with gentle and constant shaking. Aggregated Ab fibrils were stored at 4°C until used	Site 1	Radioligand Saturation	100-μL aliquots of Aβ fibril solutions (500 nM) were reacted with 900 μL of PBS containing ascorbic acid (final concentration: 20 mM) and 125I-DRM106 (20 kBq; final concentration was adjusted to serial concentrations of 0.2-100 nM for synthetic Aβ fibril by addition of unlabeled DRM106). The reaction mixture was incubated at 37°C for 1 h, followed by vacuum filtration through Whatman GF/B filters…
[125I]DRM106	[125I]C1=CN2C(C=C1)=NC(C3=CC=C(C4=NNC=C4)C=C3)=C2	10.2967/jnumed.114.146944		1400		36.6				Ab40	f	Peptide Institute Inc	Ab1-40 peptides (final concentration: 100 nM) were dissolved in 10 mM potassium phosphate buffered saline (PBS, pH7.4) containing 1 mM EDTA and incubated at 37°C for 4 days with gentle and constant shaking. Aggregated Ab fibrils were stored at 4°C until used	Site 2	Radioligand Saturation	100-μL aliquots of Aβ fibril solutions (500 nM) were reacted with 900 μL of PBS containing ascorbic acid (final concentration: 20 mM) and 125I-DRM106 (20 kBq; final concentration was adjusted to serial concentrations of 0.2-100 nM for synthetic Aβ fibril by addition of unlabeled DRM106). The reaction mixture was incubated at 37°C for 1 h, followed by vacuum filtration through Whatman GF/B filters…
[125I]DRM106	[125I]C1=CN2C(C=C1)=NC(C3=CC=C(C4=NNC=C4)C=C3)=C2	10.2967/jnumed.114.146944		10.1		5.1				Ab42	f	Peptide Institute Inc	Ab1-42 peptides (final concentration: 100 nM) were dissolved in 10 mM potassium phosphate buffered saline (PBS, pH7.4) containing 1 mM EDTA and incubated at 37°C for 4 days with gentle and constant shaking. Aggregated Ab fibrils were stored at 4°C until used	Site 1	Radioligand Saturation	100-μL aliquots of Aβ fibril solutions (500 nM) were reacted with 900 μL of PBS containing ascorbic acid (final concentration: 20 mM) and 125I-DRM106 (20 kBq; final concentration was adjusted to serial concentrations of 0.2-100 nM for synthetic Aβ fibril by addition of unlabeled DRM106). The reaction mixture was incubated at 37°C for 1 h, followed by vacuum filtration through Whatman GF/B filters…
[125I]DRM106	[125I]C1=CN2C(C=C1)=NC(C3=CC=C(C4=NNC=C4)C=C3)=C2	10.2967/jnumed.114.146944		2890		344.5				Ab42	f	Peptide Institute Inc	Ab1-42 peptides (final concentration: 100 nM) were dissolved in 10 mM potassium phosphate buffered saline (PBS, pH7.4) containing 1 mM EDTA and incubated at 37°C for 4 days with gentle and constant shaking. Aggregated Ab fibrils were stored at 4°C until used	Site 2	Radioligand Saturation	100-μL aliquots of Aβ fibril solutions (500 nM) were reacted with 900 μL of PBS containing ascorbic acid (final concentration: 20 mM) and 125I-DRM106 (20 kBq; final concentration was adjusted to serial concentrations of 0.2-100 nM for synthetic Aβ fibril by addition of unlabeled DRM106). The reaction mixture was incubated at 37°C for 1 h, followed by vacuum filtration through Whatman GF/B filters…
[125I]DRM106	[125I]C1=CN2C(C=C1)=NC(C3=CC=C(C4=NNC=C4)C=C3)=C2	10.2967/jnumed.114.146944		4.2		0.92				AD	b	AD brain homogenates	The homogenate of gray matter of the parahippocampal gyrus (85-year-old AD patient; Harvard Brain Tissue Resource Center and Analytical Biological Services, Inc.) was prepared using the same method.	Site 1	Radioligand Saturation	100-μL aliquots of brain homogenates (0.4 mg protein) were reacted with 900 μL of PBS containing ascorbic acid (final concentration: 20 mM) and 125I-DRM106 (20 kBq; final concentration was adjusted to serial concentrations of 0.1-500 nM for brain homogenate incubation solutions by addition of unlabeled DRM106). The reaction mixture was incubated at 37°C for 1 h, followed by vacuum filtration thro…
[125I]DRM106	[125I]C1=CN2C(C=C1)=NC(C3=CC=C(C4=NNC=C4)C=C3)=C2	10.2967/jnumed.114.146944		264		160				AD	b	AD brain homogenates	The homogenate of gray matter of the parahippocampal gyrus (85-year-old AD patient; Harvard Brain Tissue Resource Center and Analytical Biological Services, Inc.) was prepared using the same method.	Site 2	Radioligand Saturation	100-μL aliquots of brain homogenates (0.4 mg protein) were reacted with 900 μL of PBS containing ascorbic acid (final concentration: 20 mM) and 125I-DRM106 (20 kBq; final concentration was adjusted to serial concentrations of 0.1-500 nM for brain homogenate incubation solutions by addition of unlabeled DRM106). The reaction mixture was incubated at 37°C for 1 h, followed by vacuum filtration thro…
[125I]DRM106	[125I]C1=CN2C(C=C1)=NC(C3=CC=C(C4=NNC=C4)C=C3)=C2	10.2967/jnumed.114.146944		4.3		1.2				roAb	b	Brain homogenates from mouse model of AD	The mice were deeply anesthetized and euthanized by decapitation. The neocortex was rapidly removed and homogenized with Potter-Elvehjem homogenizer (Thermo Fisher Scientific Inc.) in 5 volumes of 20 mM Tris-HCl buffer (pH 7.6) containing protease inhibitor cocktail (Nacalai Tesque Inc.) and 0.25 M sucrose. Aliquots of the homogenates were immediately frozen and stored at -80°C until the experime…	Site 1	Radioligand Saturation	100-μL aliquots of brain homogenates (0.4 mg protein) were reacted with 900 μL of PBS containing ascorbic acid (final concentration: 20 mM) and 125I-DRM106 (20 kBq; final concentration was adjusted to serial concentrations of 0.1-500 nM for brain homogenate incubation solutions by addition of unlabeled DRM106). The reaction mixture was incubated at 37°C for 1 h, followed by vacuum filtration thro…
[125I]DRM106	[125I]C1=CN2C(C=C1)=NC(C3=CC=C(C4=NNC=C4)C=C3)=C2	10.2967/jnumed.114.146944		101		37.8				roAb	b	Brain homogenates from mouse model of AD	The mice were deeply anesthetized and euthanized by decapitation. The neocortex was rapidly removed and homogenized with Potter-Elvehjem homogenizer (Thermo Fisher Scientific Inc.) in 5 volumes of 20 mM Tris-HCl buffer (pH 7.6) containing protease inhibitor cocktail (Nacalai Tesque Inc.) and 0.25 M sucrose. Aliquots of the homogenates were immediately frozen and stored at -80°C until the experime…	Site 2	Radioligand Saturation	100-μL aliquots of brain homogenates (0.4 mg protein) were reacted with 900 μL of PBS containing ascorbic acid (final concentration: 20 mM) and 125I-DRM106 (20 kBq; final concentration was adjusted to serial concentrations of 0.1-500 nM for brain homogenate incubation solutions by addition of unlabeled DRM106). The reaction mixture was incubated at 37°C for 1 h, followed by vacuum filtration thro…
PyNO-2	CN(C)C1=CC=C(/C=C/C(O2)=NC(C=CC=C3)=[N+]3[B-]2(F)F)C=C1	10.1016/j.ejmech.2021.113968		31.46		5.33				Ab42	f		Not specified		Fluorescence Saturation	To a solution of these probes in ethanol (1–500 nM, final concentration, 100 μL) and 800 μL of PBS (pH = 7.4, including 100 μL ethanol), the protein solution of Aβ1-42 or Tau (K18) in PBS (8 μg/mL, 54 μg/mL, 100 μL, respectively) was added and incubated for 60 min at 37 °C. The binding solutions were transferred to black 96-well plate (Costar, USA), and measured by an Infinite M200 pro microplate…
PyNO-2	CN(C)C1=CC=C(/C=C/C(O2)=NC(C=CC=C3)=[N+]3[B-]2(F)F)C=C1	10.1016/j.ejmech.2021.113968		166.23		12.39				t	f	Not specified	Not specified		Fluorescence Saturation	To a solution of these probes in ethanol (1–500 nM, final concentration, 100 μL) and 800 μL of PBS (pH = 7.4, including 100 μL ethanol), the protein solution of Aβ1-42 or Tau (K18) in PBS (8 μg/mL, 54 μg/mL, 100 μL, respectively) was added and incubated for 60 min at 37 °C. The binding solutions were transferred to black 96-well plate (Costar, USA), and measured by an Infinite M200 pro microplate…
PdzNO-2	CN(C)C1=CC=C(/C=C/C=C/C(O2)=NC(C=CC=N3)=[N+]3[B-]2(F)F)C=C1	10.1016/j.ejmech.2021.113968		20.45		1.49				Ab42	f		Not specified		Fluorescence Saturation	To a solution of these probes in ethanol (1–500 nM, final concentration, 100 μL) and 800 μL of PBS (pH = 7.4, including 100 μL ethanol), the protein solution of Aβ1-42 or Tau (K18) in PBS (8 μg/mL, 54 μg/mL, 100 μL, respectively) was added and incubated for 60 min at 37 °C. The binding solutions were transferred to black 96-well plate (Costar, USA), and measured by an Infinite M200 pro microplate…
PdzNO-2	CN(C)C1=CC=C(/C=C/C=C/C(O2)=NC(C=CC=N3)=[N+]3[B-]2(F)F)C=C1	10.1016/j.ejmech.2021.113968		n.b.						t	f	Not specified	Not specified		Fluorescence Saturation	To a solution of these probes in ethanol (1–500 nM, final concentration, 100 μL) and 800 μL of PBS (pH = 7.4, including 100 μL ethanol), the protein solution of Aβ1-42 or Tau (K18) in PBS (8 μg/mL, 54 μg/mL, 100 μL, respectively) was added and incubated for 60 min at 37 °C. The binding solutions were transferred to black 96-well plate (Costar, USA), and measured by an Infinite M200 pro microplate…
4PmNO-2	CN(C)C1=CC=C(/C=C/C=C/C(O2)=NC(C=CN=C3)=[N+]3[B-]2(F)F)C=C1	10.1016/j.ejmech.2021.113968		23.64		1.08				Ab42	f		Not specified		Fluorescence Saturation	To a solution of these probes in ethanol (1–500 nM, final concentration, 100 μL) and 800 μL of PBS (pH = 7.4, including 100 μL ethanol), the protein solution of Aβ1-42 or Tau (K18) in PBS (8 μg/mL, 54 μg/mL, 100 μL, respectively) was added and incubated for 60 min at 37 °C. The binding solutions were transferred to black 96-well plate (Costar, USA), and measured by an Infinite M200 pro microplate…
4PmNO-2	CN(C)C1=CC=C(/C=C/C=C/C(O2)=NC(C=CN=C3)=[N+]3[B-]2(F)F)C=C1	10.1016/j.ejmech.2021.113968		26.38		1.29				t	f	Not specified	Not specified		Fluorescence Saturation	To a solution of these probes in ethanol (1–500 nM, final concentration, 100 μL) and 800 μL of PBS (pH = 7.4, including 100 μL ethanol), the protein solution of Aβ1-42 or Tau (K18) in PBS (8 μg/mL, 54 μg/mL, 100 μL, respectively) was added and incubated for 60 min at 37 °C. The binding solutions were transferred to black 96-well plate (Costar, USA), and measured by an Infinite M200 pro microplate…
PrzNO-2	CN(C)C1=CC=C(/C=C/C=C/C(O2)=NC(C=NC=C3)=[N+]3[B-]2(F)F)C=C1	10.1016/j.ejmech.2021.113968		>1000						Ab42	f		Not specified		Fluorescence Saturation	To a solution of these probes in ethanol (1–500 nM, final concentration, 100 μL) and 800 μL of PBS (pH = 7.4, including 100 μL ethanol), the protein solution of Aβ1-42 or Tau (K18) in PBS (8 μg/mL, 54 μg/mL, 100 μL, respectively) was added and incubated for 60 min at 37 °C. The binding solutions were transferred to black 96-well plate (Costar, USA), and measured by an Infinite M200 pro microplate…
PrzNO-2	CN(C)C1=CC=C(/C=C/C=C/C(O2)=NC(C=NC=C3)=[N+]3[B-]2(F)F)C=C1	10.1016/j.ejmech.2021.113968		n.b.						t	f	Not specified	Not specified		Fluorescence Saturation	To a solution of these probes in ethanol (1–500 nM, final concentration, 100 μL) and 800 μL of PBS (pH = 7.4, including 100 μL ethanol), the protein solution of Aβ1-42 or Tau (K18) in PBS (8 μg/mL, 54 μg/mL, 100 μL, respectively) was added and incubated for 60 min at 37 °C. The binding solutions were transferred to black 96-well plate (Costar, USA), and measured by an Infinite M200 pro microplate…
2PmNO-2	CN(C)C1=CC=C(/C=C/C=C/C(O2)=NC(N=CC=C3)=[N+]3[B-]2(F)F)C=C1	10.1016/j.ejmech.2021.113968		164.97		13.47				Ab42	f		Not specified		Fluorescence Saturation	To a solution of these probes in ethanol (1–500 nM, final concentration, 100 μL) and 800 μL of PBS (pH = 7.4, including 100 μL ethanol), the protein solution of Aβ1-42 or Tau (K18) in PBS (8 μg/mL, 54 μg/mL, 100 μL, respectively) was added and incubated for 60 min at 37 °C. The binding solutions were transferred to black 96-well plate (Costar, USA), and measured by an Infinite M200 pro microplate…
2PmNO-2	CN(C)C1=CC=C(/C=C/C=C/C(O2)=NC(N=CC=C3)=[N+]3[B-]2(F)F)C=C1	10.1016/j.ejmech.2021.113968		276.6		56.08				t	f	Not specified	Not specified		Fluorescence Saturation	To a solution of these probes in ethanol (1–500 nM, final concentration, 100 μL) and 800 μL of PBS (pH = 7.4, including 100 μL ethanol), the protein solution of Aβ1-42 or Tau (K18) in PBS (8 μg/mL, 54 μg/mL, 100 μL, respectively) was added and incubated for 60 min at 37 °C. The binding solutions were transferred to black 96-well plate (Costar, USA), and measured by an Infinite M200 pro microplate…
Cous-1	O=C1OC2=CC(N(C)C)=CC=C2C=C1/C=C/C(C3=CC=C(C4=CC=C(N(C)C)C=C4)S3)=O	10.1016/j.jlumin.2022.119661		24600						Ab42	f		Not specified		Fluorescence Saturation	Aβ 1–42 fibrils (2 μM final concentration) were mixed with various concentrations of CouS-1 and CouS-4 (2–50 μM) after incubation in PBS (pH = 7.4) for 30 min, each specific binding fluorescence intensity was detected. As previously mentioned, Kd was determined by fitting the data: Y = Bmax*X/(Kd + X), where X is the concentration of the probe, Y is the specific binding fluorescence intensity, an…
Cous-4	O=C1OC2=CC(N(CC)CC)=CC=C2C=C1/C=C/C(C3=CC=C(C4=CC=C(N(CC)CC)C=C4)S3)=O	10.1016/j.jlumin.2022.119661		59310						Ab42	f		Not specified		Fluorescence Saturation	Aβ 1–42 fibrils (2 μM final concentration) were mixed with various concentrations of CouS-1 and CouS-4 (2–50 μM) after incubation in PBS (pH = 7.4) for 30 min, each specific binding fluorescence intensity was detected. As previously mentioned, Kd was determined by fitting the data: Y = Bmax*X/(Kd + X), where X is the concentration of the probe, Y is the specific binding fluorescence intensity, an…
Cheng2010-05	FC1=CC=C(OC(C2=CC=C(N)C=C2)=C3)C3=C1	10.1021/ml100082x			0.9	0.2			[125I]IMPY	Ab42	f	Not specified	Not specified		Radioligand Displacement	Not specified
Cheng2010-06	FC1=CC=C(OC(C2=CC=C(NC)C=C2)=C3)C3=C1	10.1021/ml100082x			0.53	0.05			[125I]IMPY	Ab42	f	Not specified	Not specified		Radioligand Displacement	Not specified
Cheng2010-07	FC1=CC=C(OC(C2=CC=C(N(C)C)C=C2)=C3)C3=C1	10.1021/ml100082x			0.26	0.01			[125I]IMPY	Ab42	f	Not specified	Not specified		Radioligand Displacement	Not specified
Cheng2010-17	CN(C)C(C=C1)=CC=C1C2=CC3=CC(OCCOCCOCCF)=CC=C3O2	10.1021/ml100082x			2	0.5			[125I]IMPY	Ab42	f	Not specified	Not specified		Radioligand Displacement	Not specified
Cheng2010-21	CN(C)C(C=C1)=CC=C1C2=CC3=CC(OCC(CO)CF)=CC=C3O2	10.1021/ml100082x			1	0.3			[125I]IMPY	Ab42	f	Not specified	Not specified		Radioligand Displacement	Not specified
FPYBF-1	FCCOCCOCCOC1=CC=C(OC(C2=CN=C(N(C)C)C=C2)=C3)C3=C1	10.1016/j.bmcl.2010.08.016			0.9				[125I]IMPY	Ab42	f	Not specified	Not specified		Radioligand Displacement	Not specified
PAD-1	CC(OC(/C=C/C1=CC=C(N(C)C)C=C1)=C\2)=CC2=C(C#N)\C#N	10.1021/acs.analchem.5b00017		58.9						Ab42	f	Amresco (U.S.A.)	Aggregation was carried out by gently dissolving the peptide (0.25 mg/mL) in PBS solution (pH 7.4) containing 1 mM EDTA. The solution was incubated at 37 °C for 42 h with gentle and constant shaking.		Fluorescence Saturation	A solution of 100 μL of Aβ1−42 aggregates (5.5 μM) was added to the mixture containing 20 μL of PAD-1 (5−10 000 nM in ethanol) and 210 μL of PBS solution in a final volume of 330 μL. The mixture was incubated at room temperature for 1 h. The mixture was then transferred to a black 96-well plate, and the fluorescent intensity was measured (excitation, 490 nm; emission, 570 nm) by a multifunction m…
PT-1	CC(OC(/C=C/C1=CC=C(N(C)C)S1)=C\2)=CC2=C(C#N)/C#N	10.1016/j.bmcl.2015.08.081		54.3						Ab42	f	Amresco (U.S.A.)	To prepare aggregated β-amyloid fibrils, 0.50 mg of Aβ1-42 peptide (Amresco, USA) was gently dissolved in 2.0 mL of fresh PBS solution (pH 7.4) containing 1 mM EDTA to make the final peptide concentration of 55 μM. The solution was incubated with gentle and constant shaking for 42-44 h at 37 degC.		Fluorescence Saturation	10 μL of Aβ1-42 aggregates (55 μM) was added to a mixed solution containing 20 μL of PT-1 (5 nM - 10000 nM in ethanol) and 300 μL of PBS solution. The mixture was transferred to a black 96-well plate after incubation at room temperature for 1 h. The fluorescent intensities of the mixture, solution of Aβ1-42 aggregates without PT-1, and solution of PT-1 without Aβ1-42 aggregates, were recorded res…
Chia-C	O=C1C2=CC=CC=C2C3=C(C(C)=C(OCC4=NN=NN4)C=C3)O1	10.1021/acs.molpharmaceut.2c00548		4000						aS	f		Samples of α-synuclein (700 μM) were incubated in 20 mM phosphate buffer (pH 6.5) for 72 h at 40 °C and stirred at 1500 rpm with a Teflon bar on an RCT Basic Heat Plate (IKA, Staufen, Germany). Fibrils were then diluted to 200 μM, aliquoted and flash frozen in liquid nitrogen, and finally stored at −80 °C. For the use of kinetic experiments, the 200 μM fibril stock was thawed and sonicated for 15…		Fluorecence Polarisation	aSyn fibrils were titrated into a solution of Compound C (10 uM)
AV-1451 (T807)	[18F]C1=CC=C(C2=CC(NC3=C4C=NC=C3)=C4C=C2)C=N1	10.3233/JAD-122059		15						AD	b	Tau+AB+ brain signal - Tau+AB- brain signal	Not specified		Autoradiography	Not specified
ThT	OC1=CC=C([N+](C)=C(C2=CC=C(N(C)C)C=C2)S3)C3=C1	10.2967/jnumed.109.065284			>1000				[18F]AV-45	AD	b	AD brain homogenates	Gray matter of frozen AD brain samples were homogenized with a tissue homogenizer in phosphate-buffered saline (PBS). Tissue homogenates were diluted to 50–100 mg/mL and frozen at −80°C until used for binding assays.		Radioligand Displacement	Competitive binding assays were performed in 12 · 75 mm borosilicate glass tubes. The reaction mixture contained 200 µL of AD brain homogenates (20–25 µg), 18F-AV-45 (0.04–0.06 nM diluted in PBS), and 100 µL of competing compounds (10^-5 to 10^-10 M diluted serially in PBS containing 0.1% bovine serum albumin) in a final volume of 0.5 mL. Nonspecific binding was defined in the presence of BTA-1 (…
IMSB	O=C(O)C1=CC(/C=C/C2=CC=C(/C=C/C3=CC(C(O)=O)=C(OC)C=C3)C(I)=C2)=CC=C1OC	10.2967/jnumed.109.065284			>1000				[18F]AV-45	AD	b	AD brain homogenates	Gray matter of frozen AD brain samples were homogenized with a tissue homogenizer in phosphate-buffered saline (PBS). Tissue homogenates were diluted to 50–100 mg/mL and frozen at −80°C until used for binding assays.		Radioligand Displacement	Competitive binding assays were performed in 12 · 75 mm borosilicate glass tubes. The reaction mixture contained 200 µL of AD brain homogenates (20–25 µg), 18F-AV-45 (0.04–0.06 nM diluted in PBS), and 100 µL of competing compounds (10^-5 to 10^-10 M diluted serially in PBS containing 0.1% bovine serum albumin) in a final volume of 0.5 mL. Nonspecific binding was defined in the presence of BTA-1 (…
AV-137	FCCOCCOCCOC(C=C1)=NC=C1/C=C/C(C=C2)=CC=C2N(C)C(OC(C)(C)C)=O	10.2967/jnumed.109.065284			>1000				[18F]AV-45	AD	b	AD brain homogenates	Gray matter of frozen AD brain samples were homogenized with a tissue homogenizer in phosphate-buffered saline (PBS). Tissue homogenates were diluted to 50–100 mg/mL and frozen at −80°C until used for binding assays.		Radioligand Displacement	Competitive binding assays were performed in 12 · 75 mm borosilicate glass tubes. The reaction mixture contained 200 µL of AD brain homogenates (20–25 µg), 18F-AV-45 (0.04–0.06 nM diluted in PBS), and 100 µL of competing compounds (10^-5 to 10^-10 M diluted serially in PBS containing 0.1% bovine serum albumin) in a final volume of 0.5 mL. Nonspecific binding was defined in the presence of BTA-1 (…
K114	OC1=CC=C(/C=C/C2=CC=C(/C=C/C3=CC=C(O)C=C3)C(Br)=C2)C=C1	10.2967/jnumed.109.065284			>1000				[18F]AV-45	AD	b	AD brain homogenates	Gray matter of frozen AD brain samples were homogenized with a tissue homogenizer in phosphate-buffered saline (PBS). Tissue homogenates were diluted to 50–100 mg/mL and frozen at −80°C until used for binding assays.		Radioligand Displacement	Competitive binding assays were performed in 12 · 75 mm borosilicate glass tubes. The reaction mixture contained 200 µL of AD brain homogenates (20–25 µg), 18F-AV-45 (0.04–0.06 nM diluted in PBS), and 100 µL of competing compounds (10^-5 to 10^-10 M diluted serially in PBS containing 0.1% bovine serum albumin) in a final volume of 0.5 mL. Nonspecific binding was defined in the presence of BTA-1 (…
CG	OC(C=C1)=C(C(O)=O)C=C1/N=N/C2=CC=C(C3=CC=C(/N=N/C4=CC(C(O)=O)=C(O)C=C4)C=C3)C=C2	10.2967/jnumed.109.065284			>1000				[18F]AV-45	AD	b	AD brain homogenates	Gray matter of frozen AD brain samples were homogenized with a tissue homogenizer in phosphate-buffered saline (PBS). Tissue homogenates were diluted to 50–100 mg/mL and frozen at −80°C until used for binding assays.		Radioligand Displacement	Competitive binding assays were performed in 12 · 75 mm borosilicate glass tubes. The reaction mixture contained 200 µL of AD brain homogenates (20–25 µg), 18F-AV-45 (0.04–0.06 nM diluted in PBS), and 100 µL of competing compounds (10^-5 to 10^-10 M diluted serially in PBS containing 0.1% bovine serum albumin) in a final volume of 0.5 mL. Nonspecific binding was defined in the presence of BTA-1 (…
[18F]AV-45	[18F]CCOCCOCCOC(C=C1)=NC=C1/C=C/C(C=C2)=CC=C2NC	10.2967/jnumed.109.065284		3.72	0.3					AD	b	AD brain homogenates	Gray matter of frozen AD brain samples were homogenized with a tissue homogenizer in phosphate-buffered saline (PBS). Tissue homogenates were diluted to 50–100 mg/mL and frozen at −80°C until used for binding assays.		Radioligand Saturation	Not specified
AV-1	FCCOCCOCCOC(C=C1)=CC=C1/C=C/C(C=C2)=CC=C2NC	10.2967/jnumed.109.065284			2.22	0.54			[18F]AV-45	AD	b	AD brain homogenates	Gray matter of frozen AD brain samples were homogenized with a tissue homogenizer in phosphate-buffered saline (PBS). Tissue homogenates were diluted to 50–100 mg/mL and frozen at −80°C until used for binding assays.		Radioligand Displacement	Competitive binding assays were performed in 12 · 75 mm borosilicate glass tubes. The reaction mixture contained 200 µL of AD brain homogenates (20–25 µg), 18F-AV-45 (0.04–0.06 nM diluted in PBS), and 100 µL of competing compounds (10^-5 to 10^-10 M diluted serially in PBS containing 0.1% bovine serum albumin) in a final volume of 0.5 mL. Nonspecific binding was defined in the presence of BTA-1 (…
AV-136	OCCOCCOCCOC(C=C1)=NC=C1/C=C/C(C=C2)=CC=C2NC	10.2967/jnumed.109.065284			6.37	3.75			[18F]AV-45	AD	b	AD brain homogenates	Gray matter of frozen AD brain samples were homogenized with a tissue homogenizer in phosphate-buffered saline (PBS). Tissue homogenates were diluted to 50–100 mg/mL and frozen at −80°C until used for binding assays.		Radioligand Displacement	Competitive binding assays were performed in 12 · 75 mm borosilicate glass tubes. The reaction mixture contained 200 µL of AD brain homogenates (20–25 µg), 18F-AV-45 (0.04–0.06 nM diluted in PBS), and 100 µL of competing compounds (10^-5 to 10^-10 M diluted serially in PBS containing 0.1% bovine serum albumin) in a final volume of 0.5 mL. Nonspecific binding was defined in the presence of BTA-1 (…
BF-170	NC(C=C1)=CC=C1C2=NC3=CC=CC=C3C=C2	10.2967/jnumed.109.065284			428	57			[18F]AV-45	AD	b	AD brain homogenates	Gray matter of frozen AD brain samples were homogenized with a tissue homogenizer in phosphate-buffered saline (PBS). Tissue homogenates were diluted to 50–100 mg/mL and frozen at −80°C until used for binding assays.		Radioligand Displacement	Competitive binding assays were performed in 12 · 75 mm borosilicate glass tubes. The reaction mixture contained 200 µL of AD brain homogenates (20–25 µg), 18F-AV-45 (0.04–0.06 nM diluted in PBS), and 100 µL of competing compounds (10^-5 to 10^-10 M diluted serially in PBS containing 0.1% bovine serum albumin) in a final volume of 0.5 mL. Nonspecific binding was defined in the presence of BTA-1 (…
SB-13	CNC1=CC=C(/C=C/C2=CC=C(O)C=C2)C=C1	10.2967/jnumed.109.065284			3.18	1.04			[18F]AV-45	AD	b	AD brain homogenates	Gray matter of frozen AD brain samples were homogenized with a tissue homogenizer in phosphate-buffered saline (PBS). Tissue homogenates were diluted to 50–100 mg/mL and frozen at −80°C until used for binding assays.		Radioligand Displacement	Competitive binding assays were performed in 12 · 75 mm borosilicate glass tubes. The reaction mixture contained 200 µL of AD brain homogenates (20–25 µg), 18F-AV-45 (0.04–0.06 nM diluted in PBS), and 100 µL of competing compounds (10^-5 to 10^-10 M diluted serially in PBS containing 0.1% bovine serum albumin) in a final volume of 0.5 mL. Nonspecific binding was defined in the presence of BTA-1 (…
AV-45	FCCOCCOCCOC(C=C1)=NC=C1/C=C/C(C=C2)=CC=C2NC	10.2967/jnumed.109.065284			2.87	0.17			[18F]AV-45	AD	b	AD brain homogenates	Gray matter of frozen AD brain samples were homogenized with a tissue homogenizer in phosphate-buffered saline (PBS). Tissue homogenates were diluted to 50–100 mg/mL and frozen at −80°C until used for binding assays.		Radioligand Displacement	Competitive binding assays were performed in 12 · 75 mm borosilicate glass tubes. The reaction mixture contained 200 µL of AD brain homogenates (20–25 µg), 18F-AV-45 (0.04–0.06 nM diluted in PBS), and 100 µL of competing compounds (10^-5 to 10^-10 M diluted serially in PBS containing 0.1% bovine serum albumin) in a final volume of 0.5 mL. Nonspecific binding was defined in the presence of BTA-1 (…
IMPY	IC1=CN2C(C=C1)=NC(C3=CC=C(N(C)C)C=C3)=C2	10.2967/jnumed.109.065284			1.29	0.46			[18F]AV-45	AD	b	AD brain homogenates	Gray matter of frozen AD brain samples were homogenized with a tissue homogenizer in phosphate-buffered saline (PBS). Tissue homogenates were diluted to 50–100 mg/mL and frozen at −80°C until used for binding assays.		Radioligand Displacement	Competitive binding assays were performed in 12 · 75 mm borosilicate glass tubes. The reaction mixture contained 200 µL of AD brain homogenates (20–25 µg), 18F-AV-45 (0.04–0.06 nM diluted in PBS), and 100 µL of competing compounds (10^-5 to 10^-10 M diluted serially in PBS containing 0.1% bovine serum albumin) in a final volume of 0.5 mL. Nonspecific binding was defined in the presence of BTA-1 (…
FDDNP	C/C(C1=CC(C=C2)=C(C=C1)C=C2N(C)CCF)=C(C#N)/C#N	10.2967/jnumed.109.065284			172	18			[18F]AV-45	AD	b	AD brain homogenates	Gray matter of frozen AD brain samples were homogenized with a tissue homogenizer in phosphate-buffered saline (PBS). Tissue homogenates were diluted to 50–100 mg/mL and frozen at −80°C until used for binding assays.		Radioligand Displacement	Competitive binding assays were performed in 12 · 75 mm borosilicate glass tubes. The reaction mixture contained 200 µL of AD brain homogenates (20–25 µg), 18F-AV-45 (0.04–0.06 nM diluted in PBS), and 100 µL of competing compounds (10^-5 to 10^-10 M diluted serially in PBS containing 0.1% bovine serum albumin) in a final volume of 0.5 mL. Nonspecific binding was defined in the presence of BTA-1 (…
PiB	OC1=CC=C(N=C(C2=CC=C(NC)C=C2)S3)C3=C1	10.2967/jnumed.109.065284			0.87	0.18			[18F]AV-45	AD	b	AD brain homogenates	Gray matter of frozen AD brain samples were homogenized with a tissue homogenizer in phosphate-buffered saline (PBS). Tissue homogenates were diluted to 50–100 mg/mL and frozen at −80°C until used for binding assays.		Radioligand Displacement	Competitive binding assays were performed in 12 · 75 mm borosilicate glass tubes. The reaction mixture contained 200 µL of AD brain homogenates (20–25 µg), 18F-AV-45 (0.04–0.06 nM diluted in PBS), and 100 µL of competing compounds (10^-5 to 10^-10 M diluted serially in PBS containing 0.1% bovine serum albumin) in a final volume of 0.5 mL. Nonspecific binding was defined in the presence of BTA-1 (…
GE-067 (flutemetamol)	OC1=CC=C(N=C(C2=CC=C(NC)C(F)=C2)S3)C3=C1	10.2967/jnumed.109.065284			0.74	0.38			[18F]AV-45	AD	b	AD brain homogenates	Gray matter of frozen AD brain samples were homogenized with a tissue homogenizer in phosphate-buffered saline (PBS). Tissue homogenates were diluted to 50–100 mg/mL and frozen at −80°C until used for binding assays.		Radioligand Displacement	Competitive binding assays were performed in 12 · 75 mm borosilicate glass tubes. The reaction mixture contained 200 µL of AD brain homogenates (20–25 µg), 18F-AV-45 (0.04–0.06 nM diluted in PBS), and 100 µL of competing compounds (10^-5 to 10^-10 M diluted serially in PBS containing 0.1% bovine serum albumin) in a final volume of 0.5 mL. Nonspecific binding was defined in the presence of BTA-1 (…
BTA-1	C1=CC=C(N=C(C2=CC=C(NC)C=C2)S3)C3=C1	10.2967/jnumed.109.065284			1.28	0.46			[18F]AV-45	AD	b	AD brain homogenates	Gray matter of frozen AD brain samples were homogenized with a tissue homogenizer in phosphate-buffered saline (PBS). Tissue homogenates were diluted to 50–100 mg/mL and frozen at −80°C until used for binding assays.		Radioligand Displacement	Competitive binding assays were performed in 12 · 75 mm borosilicate glass tubes. The reaction mixture contained 200 µL of AD brain homogenates (20–25 µg), 18F-AV-45 (0.04–0.06 nM diluted in PBS), and 100 µL of competing compounds (10^-5 to 10^-10 M diluted serially in PBS containing 0.1% bovine serum albumin) in a final volume of 0.5 mL. Nonspecific binding was defined in the presence of BTA-1 (…
AZD2184	OC1=CC=C(N=C(C2=CN=C(NC)C=C2)S3)C3=C1	10.2967/jnumed.109.065284			1.7	0.54			[18F]AV-45	AD	b	AD brain homogenates	Gray matter of frozen AD brain samples were homogenized with a tissue homogenizer in phosphate-buffered saline (PBS). Tissue homogenates were diluted to 50–100 mg/mL and frozen at −80°C until used for binding assays.		Radioligand Displacement	Competitive binding assays were performed in 12 · 75 mm borosilicate glass tubes. The reaction mixture contained 200 µL of AD brain homogenates (20–25 µg), 18F-AV-45 (0.04–0.06 nM diluted in PBS), and 100 µL of competing compounds (10^-5 to 10^-10 M diluted serially in PBS containing 0.1% bovine serum albumin) in a final volume of 0.5 mL. Nonspecific binding was defined in the presence of BTA-1 (…
PyrPEG	CNC1=CC=C2C(OC(C3=NC=C(C4=CC5=C(C=C(OCCOCCOC)C=C5)O4)N=C3)=C2)=C1	acschemneuro.0c00211		63.8						Ab42	f		Not specified		SPR	This analysis was performed using a BIAcore T200 system equipped with CM5 sensor chips (GE Healthcare). Themonomeric or oligomeric Aβ was immobilized on a chip to attain adensity of 2900−3200 response units (RU) by amine coupling protocols. The stock solution of PyrPeg in PBS-P (GE Healthcare, final DMSO solution) was serially diluted to prepare a series of PyrPeg solutions with different concent…
CRANAD-2	F[B-](OC(/C=C/C1=CC=C(N(C)C)C=C1)=C2)(F)[O+]=C2/C=C/C3=CC=C(N(C)C)C=C3	10.1021/ja9047043		38.69		2.77				Ab40	f	rPeptide (Bogart, GA, USA, 30622)	AB(1-40) was dissolved in PBS pH 7.4 to a final concentration of 433 ug/ml (100 uM). This solution was magnetically stirred at 1200 rpm for 3 days at room temperature (after which it was visibly cloudy) and care was taken to avoid peptide gel formation at the meniscus. After aggregation, approximately 2% of the protein remained in the supernatant after centrifugation at 28,000 x g for 15 min. The…		Fluorescence Saturation	To PBS solutions (1.0 mL) of AB40 aggregates (5.0 µM, calculation based on A?40 peptide concentration), various amounts of CRANAD-2 were added to final concentrations of 2.5, 5.0, 10.0, 20.0, 40.0, 60.0, 100.0 150.0, 200.0, 250.0, and 300.0 nM, and their fluorescence intensities at 715 nm were recorded (Ex: 640 nm).
Chu2015-05	O=C1NC2=CC=CC=C2/C1=C\C3=CC=C(N(C)C)C=C3	10.1021/acs.jmedchem.5b00571			84.4	13.5			ThT	aS	f	Recombinant (E. Coli)	Purified recombinant α-syn monomer (2 mg/mL) was incubated in 20 mM Tris-HCl, pH 8.0, 100 mM NaCl for 72 h at 37 °C with shaking at 1000 rpm in an Eppendorf Thermomixer. Fibril concentration was determined by BCA protein assay to determine monomer concentration in the supernatant obtained by centrifuging the fibril reaction mix at 18000g for 15 min to separate fibrils from monomer. The measured d…	E:Z 75:25	Fluorescence Displacement	The prepared fibril mixture was centrifuged at 18000g for 15 min to prepare fibrils for binding assays. The supernatant was discarded and the fibril pellet was resuspended in 30 mM Tris-HCl pH 7.4, 0.1% BSA to achieve the desired concentration of fibrils for use in the assay. Competition assays used a fixed concentration of α-syn, Aβ, or tau fibrils (1 μM), consisting of 3 μM, 50 nM, and 4 μM of …
Chu2015-05	O=C1NC2=CC=CC=C2/C1=C\C3=CC=C(N(C)C)C=C3	10.1021/acs.jmedchem.5b00571			261.5	4.9			ThT	t	f	Recombinant tau (AA 243-375) (E. Coli)	Purified recombinant tau monomer (300 μg/mL) was incubated in 20 mM Tris-HCl, pH 8.0, 100 mM NaCl, 25 μM low molecular weight heparin, and 0.5 mM DTT for 48 h at 37 °C with shaking at 1000 rpm in an Eppendorf Thermomixer. To determine the concentration of fibrils, the fibril reaction mix was centrifuged at 18000g for 15 min to separate fibrils from monomer. The concentration of tau monomer in the…		Fluorescence Displacement	The prepared fibril mixture was centrifuged at 18000g for 15 min to prepare fibrils for binding assays. The supernatant was discarded and the fibril pellet was resuspended in 30 mM Tris-HCl pH 7.4, 0.1% BSA to achieve the desired concentration of fibrils for use in the assay. Competition assays used a fixed concentration of α-syn, Aβ, or tau fibrils (1 μM), consisting of 3 μM, 50 nM, and 4 μM of …
Chu2015-06	O=C1NC2=NC=CC=C2/C1=C/C3=CC=C(N(C)C)C=C3	10.1021/acs.jmedchem.5b00571			124.3	46.1			ThT	aS	f	Recombinant (E. Coli)	Purified recombinant α-syn monomer (2 mg/mL) was incubated in 20 mM Tris-HCl, pH 8.0, 100 mM NaCl for 72 h at 37 °C with shaking at 1000 rpm in an Eppendorf Thermomixer. Fibril concentration was determined by BCA protein assay to determine monomer concentration in the supernatant obtained by centrifuging the fibril reaction mix at 18000g for 15 min to separate fibrils from monomer. The measured d…	E:Z 26:74	Fluorescence Displacement	The prepared fibril mixture was centrifuged at 18000g for 15 min to prepare fibrils for binding assays. The supernatant was discarded and the fibril pellet was resuspended in 30 mM Tris-HCl pH 7.4, 0.1% BSA to achieve the desired concentration of fibrils for use in the assay. Competition assays used a fixed concentration of α-syn, Aβ, or tau fibrils (1 μM), consisting of 3 μM, 50 nM, and 4 μM of …
Chu2015-05	O=C1NC2=CC=CC=C2/C1=C\C3=CC=C(N(C)C)C=C3	10.1021/acs.jmedchem.5b00571			91.6	18.5			ThT	Ab42	f	Synthetic	Synthetic Aβ1−42 peptide (1 mg) (Bachem, Torrance, CA) was first dissolved in 50 μL of DMSO. An additional 925 μL of ultrapure water was added. Finally, 25 μLof 1 M Tris-HCl, pH 7.6, was added to bring the final peptide concentration to 222 μM (1 mg/mL). The dissolved peptide was incubated for 30 h at 37 °C with shaking at 1000 rpm in an Eppendorf Thermomixer. Fibril formation was confirmed by Th…		Fluorescence Displacement	The prepared fibril mixture was centrifuged at 18000g for 15 min to prepare fibrils for binding assays. The supernatant was discarded and the fibril pellet was resuspended in 30 mM Tris-HCl pH 7.4, 0.1% BSA to achieve the desired concentration of fibrils for use in the assay. Competition assays used a fixed concentration of α-syn, Aβ, or tau fibrils (1 μM), consisting of 3 μM, 50 nM, and 4 μM of …
Chu2015-06	O=C1NC2=NC=CC=C2/C1=C/C3=CC=C(N(C)C)C=C3	10.1021/acs.jmedchem.5b00571			191.3	39.5			ThT	t	f	Recombinant tau (AA 243-375)	Purified recombinant tau monomer (300 μg/mL) was incubated in 20 mM Tris-HCl, pH 8.0, 100 mM NaCl, 25 μM low molecular weight heparin, and 0.5 mM DTT for 48 h at 37 °C with shaking at 1000 rpm in an Eppendorf Thermomixer. To determine the concentration of fibrils, the fibril reaction mix was centrifuged at 18000g for 15 min to separate fibrils from monomer. The concentration of tau monomer in the…		Fluorescence Displacement	The prepared fibril mixture was centrifuged at 18000g for 15 min to prepare fibrils for binding assays. The supernatant was discarded and the fibril pellet was resuspended in 30 mM Tris-HCl pH 7.4, 0.1% BSA to achieve the desired concentration of fibrils for use in the assay. Competition assays used a fixed concentration of α-syn, Aβ, or tau fibrils (1 μM), consisting of 3 μM, 50 nM, and 4 μM of …
Chu2015-07	O=C1NC2=NC=CC=C2/C1=C\C3=CC=C(N(C)C)C=C3	10.1021/acs.jmedchem.5b00571			407.1	98.6			ThT	aS	f	Recombinant (E. Coli)	Purified recombinant α-syn monomer (2 mg/mL) was incubated in 20 mM Tris-HCl, pH 8.0, 100 mM NaCl for 72 h at 37 °C with shaking at 1000 rpm in an Eppendorf Thermomixer. Fibril concentration was determined by BCA protein assay to determine monomer concentration in the supernatant obtained by centrifuging the fibril reaction mix at 18000g for 15 min to separate fibrils from monomer. The measured d…	E:Z 67:33	Fluorescence Displacement	The prepared fibril mixture was centrifuged at 18000g for 15 min to prepare fibrils for binding assays. The supernatant was discarded and the fibril pellet was resuspended in 30 mM Tris-HCl pH 7.4, 0.1% BSA to achieve the desired concentration of fibrils for use in the assay. Competition assays used a fixed concentration of α-syn, Aβ, or tau fibrils (1 μM), consisting of 3 μM, 50 nM, and 4 μM of …
Chu2015-06	O=C1NC2=NC=CC=C2/C1=C/C3=CC=C(N(C)C)C=C3	10.1021/acs.jmedchem.5b00571			40	22.3			ThT	Ab42	f	Synthetic	Synthetic Aβ1−42 peptide (1 mg) (Bachem, Torrance, CA) was first dissolved in 50 μL of DMSO. An additional 925 μL of ultrapure water was added. Finally, 25 μLof 1 M Tris-HCl, pH 7.6, was added to bring the final peptide concentration to 222 μM (1 mg/mL). The dissolved peptide was incubated for 30 h at 37 °C with shaking at 1000 rpm in an Eppendorf Thermomixer. Fibril formation was confirmed by Th…		Fluorescence Displacement	The prepared fibril mixture was centrifuged at 18000g for 15 min to prepare fibrils for binding assays. The supernatant was discarded and the fibril pellet was resuspended in 30 mM Tris-HCl pH 7.4, 0.1% BSA to achieve the desired concentration of fibrils for use in the assay. Competition assays used a fixed concentration of α-syn, Aβ, or tau fibrils (1 μM), consisting of 3 μM, 50 nM, and 4 μM of …
Chu2015-07	O=C1NC2=NC=CC=C2/C1=C\C3=CC=C(N(C)C)C=C3	10.1021/acs.jmedchem.5b00571			212.4	110.9			ThT	t	f	Recombinant tau (AA 243-375)	Purified recombinant tau monomer (300 μg/mL) was incubated in 20 mM Tris-HCl, pH 8.0, 100 mM NaCl, 25 μM low molecular weight heparin, and 0.5 mM DTT for 48 h at 37 °C with shaking at 1000 rpm in an Eppendorf Thermomixer. To determine the concentration of fibrils, the fibril reaction mix was centrifuged at 18000g for 15 min to separate fibrils from monomer. The concentration of tau monomer in the…		Fluorescence Displacement	The prepared fibril mixture was centrifuged at 18000g for 15 min to prepare fibrils for binding assays. The supernatant was discarded and the fibril pellet was resuspended in 30 mM Tris-HCl pH 7.4, 0.1% BSA to achieve the desired concentration of fibrils for use in the assay. Competition assays used a fixed concentration of α-syn, Aβ, or tau fibrils (1 μM), consisting of 3 μM, 50 nM, and 4 μM of …
Chu2015-08	O=C1N(C)C2=CC=CC=C2/C1=C\C3=CC=C(N(C)C)C=C3	10.1021/acs.jmedchem.5b00571			507.6	10			ThT	aS	f	Recombinant (E. Coli)	Purified recombinant α-syn monomer (2 mg/mL) was incubated in 20 mM Tris-HCl, pH 8.0, 100 mM NaCl for 72 h at 37 °C with shaking at 1000 rpm in an Eppendorf Thermomixer. Fibril concentration was determined by BCA protein assay to determine monomer concentration in the supernatant obtained by centrifuging the fibril reaction mix at 18000g for 15 min to separate fibrils from monomer. The measured d…	E:Z 84:16	Fluorescence Displacement	The prepared fibril mixture was centrifuged at 18000g for 15 min to prepare fibrils for binding assays. The supernatant was discarded and the fibril pellet was resuspended in 30 mM Tris-HCl pH 7.4, 0.1% BSA to achieve the desired concentration of fibrils for use in the assay. Competition assays used a fixed concentration of α-syn, Aβ, or tau fibrils (1 μM), consisting of 3 μM, 50 nM, and 4 μM of …
Chu2015-07	O=C1NC2=NC=CC=C2/C1=C\C3=CC=C(N(C)C)C=C3	10.1021/acs.jmedchem.5b00571			94.8	22.4			ThT	Ab42	f	Synthetic	Synthetic Aβ1−42 peptide (1 mg) (Bachem, Torrance, CA) was first dissolved in 50 μL of DMSO. An additional 925 μL of ultrapure water was added. Finally, 25 μLof 1 M Tris-HCl, pH 7.6, was added to bring the final peptide concentration to 222 μM (1 mg/mL). The dissolved peptide was incubated for 30 h at 37 °C with shaking at 1000 rpm in an Eppendorf Thermomixer. Fibril formation was confirmed by Th…		Fluorescence Displacement	The prepared fibril mixture was centrifuged at 18000g for 15 min to prepare fibrils for binding assays. The supernatant was discarded and the fibril pellet was resuspended in 30 mM Tris-HCl pH 7.4, 0.1% BSA to achieve the desired concentration of fibrils for use in the assay. Competition assays used a fixed concentration of α-syn, Aβ, or tau fibrils (1 μM), consisting of 3 μM, 50 nM, and 4 μM of …
Chu2015-08	O=C1N(C)C2=CC=CC=C2/C1=C\C3=CC=C(N(C)C)C=C3	10.1021/acs.jmedchem.5b00571			617.6	182			ThT	t	f	Recombinant tau (AA 243-375)	Purified recombinant tau monomer (300 μg/mL) was incubated in 20 mM Tris-HCl, pH 8.0, 100 mM NaCl, 25 μM low molecular weight heparin, and 0.5 mM DTT for 48 h at 37 °C with shaking at 1000 rpm in an Eppendorf Thermomixer. To determine the concentration of fibrils, the fibril reaction mix was centrifuged at 18000g for 15 min to separate fibrils from monomer. The concentration of tau monomer in the…		Fluorescence Displacement	The prepared fibril mixture was centrifuged at 18000g for 15 min to prepare fibrils for binding assays. The supernatant was discarded and the fibril pellet was resuspended in 30 mM Tris-HCl pH 7.4, 0.1% BSA to achieve the desired concentration of fibrils for use in the assay. Competition assays used a fixed concentration of α-syn, Aβ, or tau fibrils (1 μM), consisting of 3 μM, 50 nM, and 4 μM of …
Chu2015-09	O=C1N(CC2=CC=CC=C2)C3=CC=CC=C3/C1=C\C4=CC=C(N(C)C)C=C4	10.1021/acs.jmedchem.5b00571			144.4	53.2			ThT	aS	f	Recombinant (E. Coli)	Purified recombinant α-syn monomer (2 mg/mL) was incubated in 20 mM Tris-HCl, pH 8.0, 100 mM NaCl for 72 h at 37 °C with shaking at 1000 rpm in an Eppendorf Thermomixer. Fibril concentration was determined by BCA protein assay to determine monomer concentration in the supernatant obtained by centrifuging the fibril reaction mix at 18000g for 15 min to separate fibrils from monomer. The measured d…	E:Z 83:17	Fluorescence Displacement	The prepared fibril mixture was centrifuged at 18000g for 15 min to prepare fibrils for binding assays. The supernatant was discarded and the fibril pellet was resuspended in 30 mM Tris-HCl pH 7.4, 0.1% BSA to achieve the desired concentration of fibrils for use in the assay. Competition assays used a fixed concentration of α-syn, Aβ, or tau fibrils (1 μM), consisting of 3 μM, 50 nM, and 4 μM of …
Chu2015-08	O=C1N(C)C2=CC=CC=C2/C1=C\C3=CC=C(N(C)C)C=C3	10.1021/acs.jmedchem.5b00571			155.1	8.8			ThT	Ab42	f	Synthetic	Synthetic Aβ1−42 peptide (1 mg) (Bachem, Torrance, CA) was first dissolved in 50 μL of DMSO. An additional 925 μL of ultrapure water was added. Finally, 25 μLof 1 M Tris-HCl, pH 7.6, was added to bring the final peptide concentration to 222 μM (1 mg/mL). The dissolved peptide was incubated for 30 h at 37 °C with shaking at 1000 rpm in an Eppendorf Thermomixer. Fibril formation was confirmed by Th…		Fluorescence Displacement	The prepared fibril mixture was centrifuged at 18000g for 15 min to prepare fibrils for binding assays. The supernatant was discarded and the fibril pellet was resuspended in 30 mM Tris-HCl pH 7.4, 0.1% BSA to achieve the desired concentration of fibrils for use in the assay. Competition assays used a fixed concentration of α-syn, Aβ, or tau fibrils (1 μM), consisting of 3 μM, 50 nM, and 4 μM of …
Chu2015-09	O=C1N(CC2=CC=CC=C2)C3=CC=CC=C3/C1=C\C4=CC=C(N(C)C)C=C4	10.1021/acs.jmedchem.5b00571			797.8	70.2			ThT	t	f	Recombinant tau (AA 243-375)	Purified recombinant tau monomer (300 μg/mL) was incubated in 20 mM Tris-HCl, pH 8.0, 100 mM NaCl, 25 μM low molecular weight heparin, and 0.5 mM DTT for 48 h at 37 °C with shaking at 1000 rpm in an Eppendorf Thermomixer. To determine the concentration of fibrils, the fibril reaction mix was centrifuged at 18000g for 15 min to separate fibrils from monomer. The concentration of tau monomer in the…		Fluorescence Displacement	The prepared fibril mixture was centrifuged at 18000g for 15 min to prepare fibrils for binding assays. The supernatant was discarded and the fibril pellet was resuspended in 30 mM Tris-HCl pH 7.4, 0.1% BSA to achieve the desired concentration of fibrils for use in the assay. Competition assays used a fixed concentration of α-syn, Aβ, or tau fibrils (1 μM), consisting of 3 μM, 50 nM, and 4 μM of …
Chu2015-10	O=C1N(CC2=CC=C(OC)C=C2)C3=CC=CC=C3/C1=C\C4=CC=C(N(C)C)C=C4	10.1021/acs.jmedchem.5b00571			114.5	53.9			ThT	aS	f	Recombinant (E. Coli)	Purified recombinant α-syn monomer (2 mg/mL) was incubated in 20 mM Tris-HCl, pH 8.0, 100 mM NaCl for 72 h at 37 °C with shaking at 1000 rpm in an Eppendorf Thermomixer. Fibril concentration was determined by BCA protein assay to determine monomer concentration in the supernatant obtained by centrifuging the fibril reaction mix at 18000g for 15 min to separate fibrils from monomer. The measured d…	E:Z 52:48	Fluorescence Displacement	The prepared fibril mixture was centrifuged at 18000g for 15 min to prepare fibrils for binding assays. The supernatant was discarded and the fibril pellet was resuspended in 30 mM Tris-HCl pH 7.4, 0.1% BSA to achieve the desired concentration of fibrils for use in the assay. Competition assays used a fixed concentration of α-syn, Aβ, or tau fibrils (1 μM), consisting of 3 μM, 50 nM, and 4 μM of …
Chu2015-09	O=C1N(CC2=CC=CC=C2)C3=CC=CC=C3/C1=C\C4=CC=C(N(C)C)C=C4	10.1021/acs.jmedchem.5b00571			260.4	78.5			ThT	Ab42	f	Synthetic	Synthetic Aβ1−42 peptide (1 mg) (Bachem, Torrance, CA) was first dissolved in 50 μL of DMSO. An additional 925 μL of ultrapure water was added. Finally, 25 μLof 1 M Tris-HCl, pH 7.6, was added to bring the final peptide concentration to 222 μM (1 mg/mL). The dissolved peptide was incubated for 30 h at 37 °C with shaking at 1000 rpm in an Eppendorf Thermomixer. Fibril formation was confirmed by Th…		Fluorescence Displacement	The prepared fibril mixture was centrifuged at 18000g for 15 min to prepare fibrils for binding assays. The supernatant was discarded and the fibril pellet was resuspended in 30 mM Tris-HCl pH 7.4, 0.1% BSA to achieve the desired concentration of fibrils for use in the assay. Competition assays used a fixed concentration of α-syn, Aβ, or tau fibrils (1 μM), consisting of 3 μM, 50 nM, and 4 μM of …
Chu2015-10	O=C1N(CC2=CC=C(OC)C=C2)C3=CC=CC=C3/C1=C\C4=CC=C(N(C)C)C=C4	10.1021/acs.jmedchem.5b00571			431.7	123.3			ThT	t	f	Recombinant tau (AA 243-375)	Purified recombinant tau monomer (300 μg/mL) was incubated in 20 mM Tris-HCl, pH 8.0, 100 mM NaCl, 25 μM low molecular weight heparin, and 0.5 mM DTT for 48 h at 37 °C with shaking at 1000 rpm in an Eppendorf Thermomixer. To determine the concentration of fibrils, the fibril reaction mix was centrifuged at 18000g for 15 min to separate fibrils from monomer. The concentration of tau monomer in the…		Fluorescence Displacement	The prepared fibril mixture was centrifuged at 18000g for 15 min to prepare fibrils for binding assays. The supernatant was discarded and the fibril pellet was resuspended in 30 mM Tris-HCl pH 7.4, 0.1% BSA to achieve the desired concentration of fibrils for use in the assay. Competition assays used a fixed concentration of α-syn, Aβ, or tau fibrils (1 μM), consisting of 3 μM, 50 nM, and 4 μM of …
Chu2015-11	O=C1N(CC2=CC=NC=C2)C3=CC=CC=C3/C1=C\C4=CC=C(N(C)C)C=C4	10.1021/acs.jmedchem.5b00571			149.8	45.7			ThT	aS	f	Recombinant (E. Coli)	Purified recombinant α-syn monomer (2 mg/mL) was incubated in 20 mM Tris-HCl, pH 8.0, 100 mM NaCl for 72 h at 37 °C with shaking at 1000 rpm in an Eppendorf Thermomixer. Fibril concentration was determined by BCA protein assay to determine monomer concentration in the supernatant obtained by centrifuging the fibril reaction mix at 18000g for 15 min to separate fibrils from monomer. The measured d…	E:Z 77:23	Fluorescence Displacement	The prepared fibril mixture was centrifuged at 18000g for 15 min to prepare fibrils for binding assays. The supernatant was discarded and the fibril pellet was resuspended in 30 mM Tris-HCl pH 7.4, 0.1% BSA to achieve the desired concentration of fibrils for use in the assay. Competition assays used a fixed concentration of α-syn, Aβ, or tau fibrils (1 μM), consisting of 3 μM, 50 nM, and 4 μM of …
Chu2015-10	O=C1N(CC2=CC=C(OC)C=C2)C3=CC=CC=C3/C1=C\C4=CC=C(N(C)C)C=C4	10.1021/acs.jmedchem.5b00571			251.5	52			ThT	Ab42	f	Synthetic	Synthetic Aβ1−42 peptide (1 mg) (Bachem, Torrance, CA) was first dissolved in 50 μL of DMSO. An additional 925 μL of ultrapure water was added. Finally, 25 μLof 1 M Tris-HCl, pH 7.6, was added to bring the final peptide concentration to 222 μM (1 mg/mL). The dissolved peptide was incubated for 30 h at 37 °C with shaking at 1000 rpm in an Eppendorf Thermomixer. Fibril formation was confirmed by Th…		Fluorescence Displacement	The prepared fibril mixture was centrifuged at 18000g for 15 min to prepare fibrils for binding assays. The supernatant was discarded and the fibril pellet was resuspended in 30 mM Tris-HCl pH 7.4, 0.1% BSA to achieve the desired concentration of fibrils for use in the assay. Competition assays used a fixed concentration of α-syn, Aβ, or tau fibrils (1 μM), consisting of 3 μM, 50 nM, and 4 μM of …
Chu2015-11	O=C1N(CC2=CC=NC=C2)C3=CC=CC=C3/C1=C\C4=CC=C(N(C)C)C=C4	10.1021/acs.jmedchem.5b00571			364	121.1			ThT	t	f	Recombinant tau (AA 243-375)	Purified recombinant tau monomer (300 μg/mL) was incubated in 20 mM Tris-HCl, pH 8.0, 100 mM NaCl, 25 μM low molecular weight heparin, and 0.5 mM DTT for 48 h at 37 °C with shaking at 1000 rpm in an Eppendorf Thermomixer. To determine the concentration of fibrils, the fibril reaction mix was centrifuged at 18000g for 15 min to separate fibrils from monomer. The concentration of tau monomer in the…		Fluorescence Displacement	The prepared fibril mixture was centrifuged at 18000g for 15 min to prepare fibrils for binding assays. The supernatant was discarded and the fibril pellet was resuspended in 30 mM Tris-HCl pH 7.4, 0.1% BSA to achieve the desired concentration of fibrils for use in the assay. Competition assays used a fixed concentration of α-syn, Aβ, or tau fibrils (1 μM), consisting of 3 μM, 50 nM, and 4 μM of …
Chu2015-12	O=C1N(C(OCC)=O)C2=CC=CC=C2/C1=C\C3=CC=C(N(C)C)C=C3	10.1021/acs.jmedchem.5b00571			342.6	114.4			ThT	aS	f	Recombinant (E. Coli)	Purified recombinant α-syn monomer (2 mg/mL) was incubated in 20 mM Tris-HCl, pH 8.0, 100 mM NaCl for 72 h at 37 °C with shaking at 1000 rpm in an Eppendorf Thermomixer. Fibril concentration was determined by BCA protein assay to determine monomer concentration in the supernatant obtained by centrifuging the fibril reaction mix at 18000g for 15 min to separate fibrils from monomer. The measured d…	E:Z 62:38	Fluorescence Displacement	The prepared fibril mixture was centrifuged at 18000g for 15 min to prepare fibrils for binding assays. The supernatant was discarded and the fibril pellet was resuspended in 30 mM Tris-HCl pH 7.4, 0.1% BSA to achieve the desired concentration of fibrils for use in the assay. Competition assays used a fixed concentration of α-syn, Aβ, or tau fibrils (1 μM), consisting of 3 μM, 50 nM, and 4 μM of …
Chu2015-11	O=C1N(CC2=CC=NC=C2)C3=CC=CC=C3/C1=C\C4=CC=C(N(C)C)C=C4	10.1021/acs.jmedchem.5b00571			87.1	34.1			ThT	Ab42	f	Synthetic	Synthetic Aβ1−42 peptide (1 mg) (Bachem, Torrance, CA) was first dissolved in 50 μL of DMSO. An additional 925 μL of ultrapure water was added. Finally, 25 μLof 1 M Tris-HCl, pH 7.6, was added to bring the final peptide concentration to 222 μM (1 mg/mL). The dissolved peptide was incubated for 30 h at 37 °C with shaking at 1000 rpm in an Eppendorf Thermomixer. Fibril formation was confirmed by Th…		Fluorescence Displacement	The prepared fibril mixture was centrifuged at 18000g for 15 min to prepare fibrils for binding assays. The supernatant was discarded and the fibril pellet was resuspended in 30 mM Tris-HCl pH 7.4, 0.1% BSA to achieve the desired concentration of fibrils for use in the assay. Competition assays used a fixed concentration of α-syn, Aβ, or tau fibrils (1 μM), consisting of 3 μM, 50 nM, and 4 μM of …
Chu2015-12	O=C1N(C(OCC)=O)C2=CC=CC=C2/C1=C\C3=CC=C(N(C)C)C=C3	10.1021/acs.jmedchem.5b00571			1116.2	69.1			ThT	t	f	Recombinant tau (AA 243-375)	Purified recombinant tau monomer (300 μg/mL) was incubated in 20 mM Tris-HCl, pH 8.0, 100 mM NaCl, 25 μM low molecular weight heparin, and 0.5 mM DTT for 48 h at 37 °C with shaking at 1000 rpm in an Eppendorf Thermomixer. To determine the concentration of fibrils, the fibril reaction mix was centrifuged at 18000g for 15 min to separate fibrils from monomer. The concentration of tau monomer in the…		Fluorescence Displacement	The prepared fibril mixture was centrifuged at 18000g for 15 min to prepare fibrils for binding assays. The supernatant was discarded and the fibril pellet was resuspended in 30 mM Tris-HCl pH 7.4, 0.1% BSA to achieve the desired concentration of fibrils for use in the assay. Competition assays used a fixed concentration of α-syn, Aβ, or tau fibrils (1 μM), consisting of 3 μM, 50 nM, and 4 μM of …
Chu2015-13	O=C1N(CC2=CC=CC=C2)C3=NC=CC=C3/C1=C\C4=CC=C(N(C)C)C=C4	10.1021/acs.jmedchem.5b00571			350.2	201.3			ThT	aS	f	Recombinant (E. Coli)	Purified recombinant α-syn monomer (2 mg/mL) was incubated in 20 mM Tris-HCl, pH 8.0, 100 mM NaCl for 72 h at 37 °C with shaking at 1000 rpm in an Eppendorf Thermomixer. Fibril concentration was determined by BCA protein assay to determine monomer concentration in the supernatant obtained by centrifuging the fibril reaction mix at 18000g for 15 min to separate fibrils from monomer. The measured d…	E:Z 66:34	Fluorescence Displacement	The prepared fibril mixture was centrifuged at 18000g for 15 min to prepare fibrils for binding assays. The supernatant was discarded and the fibril pellet was resuspended in 30 mM Tris-HCl pH 7.4, 0.1% BSA to achieve the desired concentration of fibrils for use in the assay. Competition assays used a fixed concentration of α-syn, Aβ, or tau fibrils (1 μM), consisting of 3 μM, 50 nM, and 4 μM of …
Chu2015-12	O=C1N(C(OCC)=O)C2=CC=CC=C2/C1=C\C3=CC=C(N(C)C)C=C3	10.1021/acs.jmedchem.5b00571			139.9	70.1			ThT	Ab42	f	Synthetic	Synthetic Aβ1−42 peptide (1 mg) (Bachem, Torrance, CA) was first dissolved in 50 μL of DMSO. An additional 925 μL of ultrapure water was added. Finally, 25 μLof 1 M Tris-HCl, pH 7.6, was added to bring the final peptide concentration to 222 μM (1 mg/mL). The dissolved peptide was incubated for 30 h at 37 °C with shaking at 1000 rpm in an Eppendorf Thermomixer. Fibril formation was confirmed by Th…		Fluorescence Displacement	The prepared fibril mixture was centrifuged at 18000g for 15 min to prepare fibrils for binding assays. The supernatant was discarded and the fibril pellet was resuspended in 30 mM Tris-HCl pH 7.4, 0.1% BSA to achieve the desired concentration of fibrils for use in the assay. Competition assays used a fixed concentration of α-syn, Aβ, or tau fibrils (1 μM), consisting of 3 μM, 50 nM, and 4 μM of …
Chu2015-13	O=C1N(CC2=CC=CC=C2)C3=NC=CC=C3/C1=C\C4=CC=C(N(C)C)C=C4	10.1021/acs.jmedchem.5b00571			858.8	172			ThT	t	f	Recombinant tau (AA 243-375)	Purified recombinant tau monomer (300 μg/mL) was incubated in 20 mM Tris-HCl, pH 8.0, 100 mM NaCl, 25 μM low molecular weight heparin, and 0.5 mM DTT for 48 h at 37 °C with shaking at 1000 rpm in an Eppendorf Thermomixer. To determine the concentration of fibrils, the fibril reaction mix was centrifuged at 18000g for 15 min to separate fibrils from monomer. The concentration of tau monomer in the…		Fluorescence Displacement	The prepared fibril mixture was centrifuged at 18000g for 15 min to prepare fibrils for binding assays. The supernatant was discarded and the fibril pellet was resuspended in 30 mM Tris-HCl pH 7.4, 0.1% BSA to achieve the desired concentration of fibrils for use in the assay. Competition assays used a fixed concentration of α-syn, Aβ, or tau fibrils (1 μM), consisting of 3 μM, 50 nM, and 4 μM of …
Chu2015-14	O=C1N(CC2=CC=C(OC)C=C2)C3=NC=CC=C3/C1=C\C4=CC=C(N(C)C)C=C4	10.1021/acs.jmedchem.5b00571			79.5	2.6			ThT	aS	f	Recombinant (E. Coli)	Purified recombinant α-syn monomer (2 mg/mL) was incubated in 20 mM Tris-HCl, pH 8.0, 100 mM NaCl for 72 h at 37 °C with shaking at 1000 rpm in an Eppendorf Thermomixer. Fibril concentration was determined by BCA protein assay to determine monomer concentration in the supernatant obtained by centrifuging the fibril reaction mix at 18000g for 15 min to separate fibrils from monomer. The measured d…	E:Z 69:31	Fluorescence Displacement	The prepared fibril mixture was centrifuged at 18000g for 15 min to prepare fibrils for binding assays. The supernatant was discarded and the fibril pellet was resuspended in 30 mM Tris-HCl pH 7.4, 0.1% BSA to achieve the desired concentration of fibrils for use in the assay. Competition assays used a fixed concentration of α-syn, Aβ, or tau fibrils (1 μM), consisting of 3 μM, 50 nM, and 4 μM of …
Chu2015-13	O=C1N(CC2=CC=CC=C2)C3=NC=CC=C3/C1=C\C4=CC=C(N(C)C)C=C4	10.1021/acs.jmedchem.5b00571			190.2	84.8			ThT	Ab42	f	Synthetic	Synthetic Aβ1−42 peptide (1 mg) (Bachem, Torrance, CA) was first dissolved in 50 μL of DMSO. An additional 925 μL of ultrapure water was added. Finally, 25 μLof 1 M Tris-HCl, pH 7.6, was added to bring the final peptide concentration to 222 μM (1 mg/mL). The dissolved peptide was incubated for 30 h at 37 °C with shaking at 1000 rpm in an Eppendorf Thermomixer. Fibril formation was confirmed by Th…		Fluorescence Displacement	The prepared fibril mixture was centrifuged at 18000g for 15 min to prepare fibrils for binding assays. The supernatant was discarded and the fibril pellet was resuspended in 30 mM Tris-HCl pH 7.4, 0.1% BSA to achieve the desired concentration of fibrils for use in the assay. Competition assays used a fixed concentration of α-syn, Aβ, or tau fibrils (1 μM), consisting of 3 μM, 50 nM, and 4 μM of …
Chu2015-14	O=C1N(CC2=CC=C(OC)C=C2)C3=NC=CC=C3/C1=C\C4=CC=C(N(C)C)C=C4	10.1021/acs.jmedchem.5b00571			853.5	158.6			ThT	t	f	Recombinant tau (AA 243-375)	Purified recombinant tau monomer (300 μg/mL) was incubated in 20 mM Tris-HCl, pH 8.0, 100 mM NaCl, 25 μM low molecular weight heparin, and 0.5 mM DTT for 48 h at 37 °C with shaking at 1000 rpm in an Eppendorf Thermomixer. To determine the concentration of fibrils, the fibril reaction mix was centrifuged at 18000g for 15 min to separate fibrils from monomer. The concentration of tau monomer in the…		Fluorescence Displacement	The prepared fibril mixture was centrifuged at 18000g for 15 min to prepare fibrils for binding assays. The supernatant was discarded and the fibril pellet was resuspended in 30 mM Tris-HCl pH 7.4, 0.1% BSA to achieve the desired concentration of fibrils for use in the assay. Competition assays used a fixed concentration of α-syn, Aβ, or tau fibrils (1 μM), consisting of 3 μM, 50 nM, and 4 μM of …
Chu2015-18	O=C1NC2=CC=CC=C2/C1=C\C=C\C3=CC=CC=C3	10.1021/acs.jmedchem.5b00571			206.7	8.7			ThT	aS	f	Recombinant (E. Coli)	Purified recombinant α-syn monomer (2 mg/mL) was incubated in 20 mM Tris-HCl, pH 8.0, 100 mM NaCl for 72 h at 37 °C with shaking at 1000 rpm in an Eppendorf Thermomixer. Fibril concentration was determined by BCA protein assay to determine monomer concentration in the supernatant obtained by centrifuging the fibril reaction mix at 18000g for 15 min to separate fibrils from monomer. The measured d…	EE:ZE 77:23	Fluorescence Displacement	The prepared fibril mixture was centrifuged at 18000g for 15 min to prepare fibrils for binding assays. The supernatant was discarded and the fibril pellet was resuspended in 30 mM Tris-HCl pH 7.4, 0.1% BSA to achieve the desired concentration of fibrils for use in the assay. Competition assays used a fixed concentration of α-syn, Aβ, or tau fibrils (1 μM), consisting of 3 μM, 50 nM, and 4 μM of …
Chu2015-14	O=C1N(CC2=CC=C(OC)C=C2)C3=NC=CC=C3/C1=C\C4=CC=C(N(C)C)C=C4	10.1021/acs.jmedchem.5b00571			113.3	2.6			ThT	Ab42	f	Synthetic	Synthetic Aβ1−42 peptide (1 mg) (Bachem, Torrance, CA) was first dissolved in 50 μL of DMSO. An additional 925 μL of ultrapure water was added. Finally, 25 μLof 1 M Tris-HCl, pH 7.6, was added to bring the final peptide concentration to 222 μM (1 mg/mL). The dissolved peptide was incubated for 30 h at 37 °C with shaking at 1000 rpm in an Eppendorf Thermomixer. Fibril formation was confirmed by Th…		Fluorescence Displacement	The prepared fibril mixture was centrifuged at 18000g for 15 min to prepare fibrils for binding assays. The supernatant was discarded and the fibril pellet was resuspended in 30 mM Tris-HCl pH 7.4, 0.1% BSA to achieve the desired concentration of fibrils for use in the assay. Competition assays used a fixed concentration of α-syn, Aβ, or tau fibrils (1 μM), consisting of 3 μM, 50 nM, and 4 μM of …
Chu2015-18	O=C1NC2=CC=CC=C2/C1=C\C=C\C3=CC=CC=C3	10.1021/acs.jmedchem.5b00571			522.1	152.6			ThT	t	f	Recombinant tau (AA 243-375)	Purified recombinant tau monomer (300 μg/mL) was incubated in 20 mM Tris-HCl, pH 8.0, 100 mM NaCl, 25 μM low molecular weight heparin, and 0.5 mM DTT for 48 h at 37 °C with shaking at 1000 rpm in an Eppendorf Thermomixer. To determine the concentration of fibrils, the fibril reaction mix was centrifuged at 18000g for 15 min to separate fibrils from monomer. The concentration of tau monomer in the…		Fluorescence Displacement	The prepared fibril mixture was centrifuged at 18000g for 15 min to prepare fibrils for binding assays. The supernatant was discarded and the fibril pellet was resuspended in 30 mM Tris-HCl pH 7.4, 0.1% BSA to achieve the desired concentration of fibrils for use in the assay. Competition assays used a fixed concentration of α-syn, Aβ, or tau fibrils (1 μM), consisting of 3 μM, 50 nM, and 4 μM of …
Chu2015-19	O=C1NC2=CC=CC=C2/C1=C\C=C\C3=CC=C(OC)C=C3	10.1021/acs.jmedchem.5b00571			61.1	9.6			ThT	aS	f	Recombinant (E. Coli)	Purified recombinant α-syn monomer (2 mg/mL) was incubated in 20 mM Tris-HCl, pH 8.0, 100 mM NaCl for 72 h at 37 °C with shaking at 1000 rpm in an Eppendorf Thermomixer. Fibril concentration was determined by BCA protein assay to determine monomer concentration in the supernatant obtained by centrifuging the fibril reaction mix at 18000g for 15 min to separate fibrils from monomer. The measured d…	EE:ZE 78:22	Fluorescence Displacement	The prepared fibril mixture was centrifuged at 18000g for 15 min to prepare fibrils for binding assays. The supernatant was discarded and the fibril pellet was resuspended in 30 mM Tris-HCl pH 7.4, 0.1% BSA to achieve the desired concentration of fibrils for use in the assay. Competition assays used a fixed concentration of α-syn, Aβ, or tau fibrils (1 μM), consisting of 3 μM, 50 nM, and 4 μM of …
Chu2015-18	O=C1NC2=CC=CC=C2/C1=C\C=C\C3=CC=CC=C3	10.1021/acs.jmedchem.5b00571			266.8	136.5			ThT	Ab42	f	Synthetic	Synthetic Aβ1−42 peptide (1 mg) (Bachem, Torrance, CA) was first dissolved in 50 μL of DMSO. An additional 925 μL of ultrapure water was added. Finally, 25 μLof 1 M Tris-HCl, pH 7.6, was added to bring the final peptide concentration to 222 μM (1 mg/mL). The dissolved peptide was incubated for 30 h at 37 °C with shaking at 1000 rpm in an Eppendorf Thermomixer. Fibril formation was confirmed by Th…		Fluorescence Displacement	The prepared fibril mixture was centrifuged at 18000g for 15 min to prepare fibrils for binding assays. The supernatant was discarded and the fibril pellet was resuspended in 30 mM Tris-HCl pH 7.4, 0.1% BSA to achieve the desired concentration of fibrils for use in the assay. Competition assays used a fixed concentration of α-syn, Aβ, or tau fibrils (1 μM), consisting of 3 μM, 50 nM, and 4 μM of …
Chu2015-19	O=C1NC2=CC=CC=C2/C1=C\C=C\C3=CC=C(OC)C=C3	10.1021/acs.jmedchem.5b00571			169	22.3			ThT	t	f	Recombinant tau (AA 243-375)	Purified recombinant tau monomer (300 μg/mL) was incubated in 20 mM Tris-HCl, pH 8.0, 100 mM NaCl, 25 μM low molecular weight heparin, and 0.5 mM DTT for 48 h at 37 °C with shaking at 1000 rpm in an Eppendorf Thermomixer. To determine the concentration of fibrils, the fibril reaction mix was centrifuged at 18000g for 15 min to separate fibrils from monomer. The concentration of tau monomer in the…		Fluorescence Displacement	The prepared fibril mixture was centrifuged at 18000g for 15 min to prepare fibrils for binding assays. The supernatant was discarded and the fibril pellet was resuspended in 30 mM Tris-HCl pH 7.4, 0.1% BSA to achieve the desired concentration of fibrils for use in the assay. Competition assays used a fixed concentration of α-syn, Aβ, or tau fibrils (1 μM), consisting of 3 μM, 50 nM, and 4 μM of …
Chu2015-20	O=C1NC2=CC=CC=C2/C1=C/C=C/C3=CC=C(N(C)C)C=C3	10.1021/acs.jmedchem.5b00571			40.7	8.7			ThT	aS	f	Recombinant (E. Coli)	Purified recombinant α-syn monomer (2 mg/mL) was incubated in 20 mM Tris-HCl, pH 8.0, 100 mM NaCl for 72 h at 37 °C with shaking at 1000 rpm in an Eppendorf Thermomixer. Fibril concentration was determined by BCA protein assay to determine monomer concentration in the supernatant obtained by centrifuging the fibril reaction mix at 18000g for 15 min to separate fibrils from monomer. The measured d…	EE:ZE 41:59	Fluorescence Displacement	The prepared fibril mixture was centrifuged at 18000g for 15 min to prepare fibrils for binding assays. The supernatant was discarded and the fibril pellet was resuspended in 30 mM Tris-HCl pH 7.4, 0.1% BSA to achieve the desired concentration of fibrils for use in the assay. Competition assays used a fixed concentration of α-syn, Aβ, or tau fibrils (1 μM), consisting of 3 μM, 50 nM, and 4 μM of …
Chu2015-19	O=C1NC2=CC=CC=C2/C1=C\C=C\C3=CC=C(OC)C=C3	10.1021/acs.jmedchem.5b00571			125.8	42.6			ThT	Ab42	f	Synthetic	Synthetic Aβ1−42 peptide (1 mg) (Bachem, Torrance, CA) was first dissolved in 50 μL of DMSO. An additional 925 μL of ultrapure water was added. Finally, 25 μLof 1 M Tris-HCl, pH 7.6, was added to bring the final peptide concentration to 222 μM (1 mg/mL). The dissolved peptide was incubated for 30 h at 37 °C with shaking at 1000 rpm in an Eppendorf Thermomixer. Fibril formation was confirmed by Th…		Fluorescence Displacement	The prepared fibril mixture was centrifuged at 18000g for 15 min to prepare fibrils for binding assays. The supernatant was discarded and the fibril pellet was resuspended in 30 mM Tris-HCl pH 7.4, 0.1% BSA to achieve the desired concentration of fibrils for use in the assay. Competition assays used a fixed concentration of α-syn, Aβ, or tau fibrils (1 μM), consisting of 3 μM, 50 nM, and 4 μM of …
Chu2015-20	O=C1NC2=CC=CC=C2/C1=C/C=C/C3=CC=C(N(C)C)C=C3	10.1021/acs.jmedchem.5b00571			53.7	9.7			ThT	t	f	Recombinant tau (AA 243-375)	Purified recombinant tau monomer (300 μg/mL) was incubated in 20 mM Tris-HCl, pH 8.0, 100 mM NaCl, 25 μM low molecular weight heparin, and 0.5 mM DTT for 48 h at 37 °C with shaking at 1000 rpm in an Eppendorf Thermomixer. To determine the concentration of fibrils, the fibril reaction mix was centrifuged at 18000g for 15 min to separate fibrils from monomer. The concentration of tau monomer in the…		Fluorescence Displacement	The prepared fibril mixture was centrifuged at 18000g for 15 min to prepare fibrils for binding assays. The supernatant was discarded and the fibril pellet was resuspended in 30 mM Tris-HCl pH 7.4, 0.1% BSA to achieve the desired concentration of fibrils for use in the assay. Competition assays used a fixed concentration of α-syn, Aβ, or tau fibrils (1 μM), consisting of 3 μM, 50 nM, and 4 μM of …
Chu2015-21	O=C1NC2=NC=CC=C2/C1=C/C=C/C3=CC=C(N(C)C)C=C3	10.1021/acs.jmedchem.5b00571			11.5	2			ThT	aS	f	Recombinant (E. Coli)	Purified recombinant α-syn monomer (2 mg/mL) was incubated in 20 mM Tris-HCl, pH 8.0, 100 mM NaCl for 72 h at 37 °C with shaking at 1000 rpm in an Eppendorf Thermomixer. Fibril concentration was determined by BCA protein assay to determine monomer concentration in the supernatant obtained by centrifuging the fibril reaction mix at 18000g for 15 min to separate fibrils from monomer. The measured d…	EE:ZE 38:62	Fluorescence Displacement	The prepared fibril mixture was centrifuged at 18000g for 15 min to prepare fibrils for binding assays. The supernatant was discarded and the fibril pellet was resuspended in 30 mM Tris-HCl pH 7.4, 0.1% BSA to achieve the desired concentration of fibrils for use in the assay. Competition assays used a fixed concentration of α-syn, Aβ, or tau fibrils (1 μM), consisting of 3 μM, 50 nM, and 4 μM of …
Chu2015-20	O=C1NC2=CC=CC=C2/C1=C/C=C/C3=CC=C(N(C)C)C=C3	10.1021/acs.jmedchem.5b00571			27.6	4.8			ThT	Ab42	f	Synthetic	Synthetic Aβ1−42 peptide (1 mg) (Bachem, Torrance, CA) was first dissolved in 50 μL of DMSO. An additional 925 μL of ultrapure water was added. Finally, 25 μLof 1 M Tris-HCl, pH 7.6, was added to bring the final peptide concentration to 222 μM (1 mg/mL). The dissolved peptide was incubated for 30 h at 37 °C with shaking at 1000 rpm in an Eppendorf Thermomixer. Fibril formation was confirmed by Th…		Fluorescence Displacement	The prepared fibril mixture was centrifuged at 18000g for 15 min to prepare fibrils for binding assays. The supernatant was discarded and the fibril pellet was resuspended in 30 mM Tris-HCl pH 7.4, 0.1% BSA to achieve the desired concentration of fibrils for use in the assay. Competition assays used a fixed concentration of α-syn, Aβ, or tau fibrils (1 μM), consisting of 3 μM, 50 nM, and 4 μM of …
Chu2015-21	O=C1NC2=NC=CC=C2/C1=C/C=C/C3=CC=C(N(C)C)C=C3	10.1021/acs.jmedchem.5b00571			35.1	12.3			ThT	t	f	Recombinant tau (AA 243-375)	Purified recombinant tau monomer (300 μg/mL) was incubated in 20 mM Tris-HCl, pH 8.0, 100 mM NaCl, 25 μM low molecular weight heparin, and 0.5 mM DTT for 48 h at 37 °C with shaking at 1000 rpm in an Eppendorf Thermomixer. To determine the concentration of fibrils, the fibril reaction mix was centrifuged at 18000g for 15 min to separate fibrils from monomer. The concentration of tau monomer in the…		Fluorescence Displacement	The prepared fibril mixture was centrifuged at 18000g for 15 min to prepare fibrils for binding assays. The supernatant was discarded and the fibril pellet was resuspended in 30 mM Tris-HCl pH 7.4, 0.1% BSA to achieve the desired concentration of fibrils for use in the assay. Competition assays used a fixed concentration of α-syn, Aβ, or tau fibrils (1 μM), consisting of 3 μM, 50 nM, and 4 μM of …
Chu2015-22	O=C1NC2=CC=C(O)C=C2/C1=C/C=C/C3=CC=C(N(C)C)C=C3	10.1021/acs.jmedchem.5b00571			54	17.9			ThT	aS	f	Recombinant (E. Coli)	Purified recombinant α-syn monomer (2 mg/mL) was incubated in 20 mM Tris-HCl, pH 8.0, 100 mM NaCl for 72 h at 37 °C with shaking at 1000 rpm in an Eppendorf Thermomixer. Fibril concentration was determined by BCA protein assay to determine monomer concentration in the supernatant obtained by centrifuging the fibril reaction mix at 18000g for 15 min to separate fibrils from monomer. The measured d…	EE:ZE 47:53	Fluorescence Displacement	The prepared fibril mixture was centrifuged at 18000g for 15 min to prepare fibrils for binding assays. The supernatant was discarded and the fibril pellet was resuspended in 30 mM Tris-HCl pH 7.4, 0.1% BSA to achieve the desired concentration of fibrils for use in the assay. Competition assays used a fixed concentration of α-syn, Aβ, or tau fibrils (1 μM), consisting of 3 μM, 50 nM, and 4 μM of …
Chu2015-21	O=C1NC2=NC=CC=C2/C1=C/C=C/C3=CC=C(N(C)C)C=C3	10.1021/acs.jmedchem.5b00571			15.3	5.5			ThT	Ab42	f	Synthetic	Synthetic Aβ1−42 peptide (1 mg) (Bachem, Torrance, CA) was first dissolved in 50 μL of DMSO. An additional 925 μL of ultrapure water was added. Finally, 25 μLof 1 M Tris-HCl, pH 7.6, was added to bring the final peptide concentration to 222 μM (1 mg/mL). The dissolved peptide was incubated for 30 h at 37 °C with shaking at 1000 rpm in an Eppendorf Thermomixer. Fibril formation was confirmed by Th…		Fluorescence Displacement	The prepared fibril mixture was centrifuged at 18000g for 15 min to prepare fibrils for binding assays. The supernatant was discarded and the fibril pellet was resuspended in 30 mM Tris-HCl pH 7.4, 0.1% BSA to achieve the desired concentration of fibrils for use in the assay. Competition assays used a fixed concentration of α-syn, Aβ, or tau fibrils (1 μM), consisting of 3 μM, 50 nM, and 4 μM of …
Chu2015-22	O=C1NC2=CC=C(O)C=C2/C1=C/C=C/C3=CC=C(N(C)C)C=C3	10.1021/acs.jmedchem.5b00571			48	17			ThT	t	f	Recombinant tau (AA 243-375)	Purified recombinant tau monomer (300 μg/mL) was incubated in 20 mM Tris-HCl, pH 8.0, 100 mM NaCl, 25 μM low molecular weight heparin, and 0.5 mM DTT for 48 h at 37 °C with shaking at 1000 rpm in an Eppendorf Thermomixer. To determine the concentration of fibrils, the fibril reaction mix was centrifuged at 18000g for 15 min to separate fibrils from monomer. The concentration of tau monomer in the…		Fluorescence Displacement	The prepared fibril mixture was centrifuged at 18000g for 15 min to prepare fibrils for binding assays. The supernatant was discarded and the fibril pellet was resuspended in 30 mM Tris-HCl pH 7.4, 0.1% BSA to achieve the desired concentration of fibrils for use in the assay. Competition assays used a fixed concentration of α-syn, Aβ, or tau fibrils (1 μM), consisting of 3 μM, 50 nM, and 4 μM of …
Chu2015-23	O=C1N(CC2=CC=CC=C2)C3=CC=CC=C3/C1=C/C=C/C4=CC=CC=C4	10.1021/acs.jmedchem.5b00571			226.9	64			ThT	aS	f	Recombinant (E. Coli)	Purified recombinant α-syn monomer (2 mg/mL) was incubated in 20 mM Tris-HCl, pH 8.0, 100 mM NaCl for 72 h at 37 °C with shaking at 1000 rpm in an Eppendorf Thermomixer. Fibril concentration was determined by BCA protein assay to determine monomer concentration in the supernatant obtained by centrifuging the fibril reaction mix at 18000g for 15 min to separate fibrils from monomer. The measured d…	EE:ZE 0:100	Fluorescence Displacement	The prepared fibril mixture was centrifuged at 18000g for 15 min to prepare fibrils for binding assays. The supernatant was discarded and the fibril pellet was resuspended in 30 mM Tris-HCl pH 7.4, 0.1% BSA to achieve the desired concentration of fibrils for use in the assay. Competition assays used a fixed concentration of α-syn, Aβ, or tau fibrils (1 μM), consisting of 3 μM, 50 nM, and 4 μM of …
Chu2015-22	O=C1NC2=CC=C(O)C=C2/C1=C/C=C/C3=CC=C(N(C)C)C=C3	10.1021/acs.jmedchem.5b00571			37.1	13.6			ThT	Ab42	f	Synthetic	Synthetic Aβ1−42 peptide (1 mg) (Bachem, Torrance, CA) was first dissolved in 50 μL of DMSO. An additional 925 μL of ultrapure water was added. Finally, 25 μLof 1 M Tris-HCl, pH 7.6, was added to bring the final peptide concentration to 222 μM (1 mg/mL). The dissolved peptide was incubated for 30 h at 37 °C with shaking at 1000 rpm in an Eppendorf Thermomixer. Fibril formation was confirmed by Th…		Fluorescence Displacement	The prepared fibril mixture was centrifuged at 18000g for 15 min to prepare fibrils for binding assays. The supernatant was discarded and the fibril pellet was resuspended in 30 mM Tris-HCl pH 7.4, 0.1% BSA to achieve the desired concentration of fibrils for use in the assay. Competition assays used a fixed concentration of α-syn, Aβ, or tau fibrils (1 μM), consisting of 3 μM, 50 nM, and 4 μM of …
Chu2015-23	O=C1N(CC2=CC=CC=C2)C3=CC=CC=C3/C1=C/C=C/C4=CC=CC=C4	10.1021/acs.jmedchem.5b00571			682.4	120.2			ThT	t	f	Recombinant tau (AA 243-375)	Purified recombinant tau monomer (300 μg/mL) was incubated in 20 mM Tris-HCl, pH 8.0, 100 mM NaCl, 25 μM low molecular weight heparin, and 0.5 mM DTT for 48 h at 37 °C with shaking at 1000 rpm in an Eppendorf Thermomixer. To determine the concentration of fibrils, the fibril reaction mix was centrifuged at 18000g for 15 min to separate fibrils from monomer. The concentration of tau monomer in the…		Fluorescence Displacement	The prepared fibril mixture was centrifuged at 18000g for 15 min to prepare fibrils for binding assays. The supernatant was discarded and the fibril pellet was resuspended in 30 mM Tris-HCl pH 7.4, 0.1% BSA to achieve the desired concentration of fibrils for use in the assay. Competition assays used a fixed concentration of α-syn, Aβ, or tau fibrils (1 μM), consisting of 3 μM, 50 nM, and 4 μM of …
Chu2015-24	O=C1N(CC2=CC=CC=C2)C3=CC=CC=C3/C1=C\C=C\C4=CC=C(OC)C=C4	10.1021/acs.jmedchem.5b00571			72.5	22.6			ThT	aS	f	Recombinant (E. Coli)	Purified recombinant α-syn monomer (2 mg/mL) was incubated in 20 mM Tris-HCl, pH 8.0, 100 mM NaCl for 72 h at 37 °C with shaking at 1000 rpm in an Eppendorf Thermomixer. Fibril concentration was determined by BCA protein assay to determine monomer concentration in the supernatant obtained by centrifuging the fibril reaction mix at 18000g for 15 min to separate fibrils from monomer. The measured d…	EE:ZE 84:16	Fluorescence Displacement	The prepared fibril mixture was centrifuged at 18000g for 15 min to prepare fibrils for binding assays. The supernatant was discarded and the fibril pellet was resuspended in 30 mM Tris-HCl pH 7.4, 0.1% BSA to achieve the desired concentration of fibrils for use in the assay. Competition assays used a fixed concentration of α-syn, Aβ, or tau fibrils (1 μM), consisting of 3 μM, 50 nM, and 4 μM of …
Chu2015-23	O=C1N(CC2=CC=CC=C2)C3=CC=CC=C3/C1=C/C=C/C4=CC=CC=C4	10.1021/acs.jmedchem.5b00571			703.3	214.7			ThT	Ab42	f	Synthetic	Synthetic Aβ1−42 peptide (1 mg) (Bachem, Torrance, CA) was first dissolved in 50 μL of DMSO. An additional 925 μL of ultrapure water was added. Finally, 25 μLof 1 M Tris-HCl, pH 7.6, was added to bring the final peptide concentration to 222 μM (1 mg/mL). The dissolved peptide was incubated for 30 h at 37 °C with shaking at 1000 rpm in an Eppendorf Thermomixer. Fibril formation was confirmed by Th…		Fluorescence Displacement	The prepared fibril mixture was centrifuged at 18000g for 15 min to prepare fibrils for binding assays. The supernatant was discarded and the fibril pellet was resuspended in 30 mM Tris-HCl pH 7.4, 0.1% BSA to achieve the desired concentration of fibrils for use in the assay. Competition assays used a fixed concentration of α-syn, Aβ, or tau fibrils (1 μM), consisting of 3 μM, 50 nM, and 4 μM of …
Chu2015-24	O=C1N(CC2=CC=CC=C2)C3=CC=CC=C3/C1=C\C=C\C4=CC=C(OC)C=C4	10.1021/acs.jmedchem.5b00571			717.6	295.3			ThT	t	f	Recombinant tau (AA 243-375)	Purified recombinant tau monomer (300 μg/mL) was incubated in 20 mM Tris-HCl, pH 8.0, 100 mM NaCl, 25 μM low molecular weight heparin, and 0.5 mM DTT for 48 h at 37 °C with shaking at 1000 rpm in an Eppendorf Thermomixer. To determine the concentration of fibrils, the fibril reaction mix was centrifuged at 18000g for 15 min to separate fibrils from monomer. The concentration of tau monomer in the…		Fluorescence Displacement	The prepared fibril mixture was centrifuged at 18000g for 15 min to prepare fibrils for binding assays. The supernatant was discarded and the fibril pellet was resuspended in 30 mM Tris-HCl pH 7.4, 0.1% BSA to achieve the desired concentration of fibrils for use in the assay. Competition assays used a fixed concentration of α-syn, Aβ, or tau fibrils (1 μM), consisting of 3 μM, 50 nM, and 4 μM of …
Chu2015-25	O=C1N(C)C2=CC=CC=C2/C1=C\C=C\C3=CC=C(N(C)C)C=C3	10.1021/acs.jmedchem.5b00571			63.7	29.6			ThT	aS	f	Recombinant (E. Coli)	Purified recombinant α-syn monomer (2 mg/mL) was incubated in 20 mM Tris-HCl, pH 8.0, 100 mM NaCl for 72 h at 37 °C with shaking at 1000 rpm in an Eppendorf Thermomixer. Fibril concentration was determined by BCA protein assay to determine monomer concentration in the supernatant obtained by centrifuging the fibril reaction mix at 18000g for 15 min to separate fibrils from monomer. The measured d…	EE:ZE 63:37	Fluorescence Displacement	The prepared fibril mixture was centrifuged at 18000g for 15 min to prepare fibrils for binding assays. The supernatant was discarded and the fibril pellet was resuspended in 30 mM Tris-HCl pH 7.4, 0.1% BSA to achieve the desired concentration of fibrils for use in the assay. Competition assays used a fixed concentration of α-syn, Aβ, or tau fibrils (1 μM), consisting of 3 μM, 50 nM, and 4 μM of …
Chu2015-24	O=C1N(CC2=CC=CC=C2)C3=CC=CC=C3/C1=C\C=C\C4=CC=C(OC)C=C4	10.1021/acs.jmedchem.5b00571			741	254.6			ThT	Ab42	f	Synthetic	Synthetic Aβ1−42 peptide (1 mg) (Bachem, Torrance, CA) was first dissolved in 50 μL of DMSO. An additional 925 μL of ultrapure water was added. Finally, 25 μLof 1 M Tris-HCl, pH 7.6, was added to bring the final peptide concentration to 222 μM (1 mg/mL). The dissolved peptide was incubated for 30 h at 37 °C with shaking at 1000 rpm in an Eppendorf Thermomixer. Fibril formation was confirmed by Th…		Fluorescence Displacement	The prepared fibril mixture was centrifuged at 18000g for 15 min to prepare fibrils for binding assays. The supernatant was discarded and the fibril pellet was resuspended in 30 mM Tris-HCl pH 7.4, 0.1% BSA to achieve the desired concentration of fibrils for use in the assay. Competition assays used a fixed concentration of α-syn, Aβ, or tau fibrils (1 μM), consisting of 3 μM, 50 nM, and 4 μM of …
Chu2015-25	O=C1N(C)C2=CC=CC=C2/C1=C\C=C\C3=CC=C(N(C)C)C=C3	10.1021/acs.jmedchem.5b00571			229.1	121.4			ThT	t	f	Recombinant tau (AA 243-375)	Purified recombinant tau monomer (300 μg/mL) was incubated in 20 mM Tris-HCl, pH 8.0, 100 mM NaCl, 25 μM low molecular weight heparin, and 0.5 mM DTT for 48 h at 37 °C with shaking at 1000 rpm in an Eppendorf Thermomixer. To determine the concentration of fibrils, the fibril reaction mix was centrifuged at 18000g for 15 min to separate fibrils from monomer. The concentration of tau monomer in the…		Fluorescence Displacement	The prepared fibril mixture was centrifuged at 18000g for 15 min to prepare fibrils for binding assays. The supernatant was discarded and the fibril pellet was resuspended in 30 mM Tris-HCl pH 7.4, 0.1% BSA to achieve the desired concentration of fibrils for use in the assay. Competition assays used a fixed concentration of α-syn, Aβ, or tau fibrils (1 μM), consisting of 3 μM, 50 nM, and 4 μM of …
Chu2015-26	O=C1N(CC2=CC=CC=C2)C3=CC=CC=C3/C1=C\C=C\C4=CC=C(N(C)C)C=C4	10.1021/acs.jmedchem.5b00571			40.9	25.2			ThT	aS	f	Recombinant (E. Coli)	Purified recombinant α-syn monomer (2 mg/mL) was incubated in 20 mM Tris-HCl, pH 8.0, 100 mM NaCl for 72 h at 37 °C with shaking at 1000 rpm in an Eppendorf Thermomixer. Fibril concentration was determined by BCA protein assay to determine monomer concentration in the supernatant obtained by centrifuging the fibril reaction mix at 18000g for 15 min to separate fibrils from monomer. The measured d…	EE:ZE 65:35	Fluorescence Displacement	The prepared fibril mixture was centrifuged at 18000g for 15 min to prepare fibrils for binding assays. The supernatant was discarded and the fibril pellet was resuspended in 30 mM Tris-HCl pH 7.4, 0.1% BSA to achieve the desired concentration of fibrils for use in the assay. Competition assays used a fixed concentration of α-syn, Aβ, or tau fibrils (1 μM), consisting of 3 μM, 50 nM, and 4 μM of …
Chu2015-25	O=C1N(C)C2=CC=CC=C2/C1=C\C=C\C3=CC=C(N(C)C)C=C3	10.1021/acs.jmedchem.5b00571			56	14.8			ThT	Ab42	f	Synthetic	Synthetic Aβ1−42 peptide (1 mg) (Bachem, Torrance, CA) was first dissolved in 50 μL of DMSO. An additional 925 μL of ultrapure water was added. Finally, 25 μLof 1 M Tris-HCl, pH 7.6, was added to bring the final peptide concentration to 222 μM (1 mg/mL). The dissolved peptide was incubated for 30 h at 37 °C with shaking at 1000 rpm in an Eppendorf Thermomixer. Fibril formation was confirmed by Th…		Fluorescence Displacement	The prepared fibril mixture was centrifuged at 18000g for 15 min to prepare fibrils for binding assays. The supernatant was discarded and the fibril pellet was resuspended in 30 mM Tris-HCl pH 7.4, 0.1% BSA to achieve the desired concentration of fibrils for use in the assay. Competition assays used a fixed concentration of α-syn, Aβ, or tau fibrils (1 μM), consisting of 3 μM, 50 nM, and 4 μM of …
Chu2015-26	O=C1N(CC2=CC=CC=C2)C3=CC=CC=C3/C1=C\C=C\C4=CC=C(N(C)C)C=C4	10.1021/acs.jmedchem.5b00571			374	209.3			ThT	t	f	Recombinant tau (AA 243-375)	Purified recombinant tau monomer (300 μg/mL) was incubated in 20 mM Tris-HCl, pH 8.0, 100 mM NaCl, 25 μM low molecular weight heparin, and 0.5 mM DTT for 48 h at 37 °C with shaking at 1000 rpm in an Eppendorf Thermomixer. To determine the concentration of fibrils, the fibril reaction mix was centrifuged at 18000g for 15 min to separate fibrils from monomer. The concentration of tau monomer in the…		Fluorescence Displacement	The prepared fibril mixture was centrifuged at 18000g for 15 min to prepare fibrils for binding assays. The supernatant was discarded and the fibril pellet was resuspended in 30 mM Tris-HCl pH 7.4, 0.1% BSA to achieve the desired concentration of fibrils for use in the assay. Competition assays used a fixed concentration of α-syn, Aβ, or tau fibrils (1 μM), consisting of 3 μM, 50 nM, and 4 μM of …
Chu2015-27	O=C1N(CC2=CC=C(OC)C=C2)C3=CC=CC=C3/C1=C\C=C\C4=CC=C(N(C)C)C=C4	10.1021/acs.jmedchem.5b00571			54.6	11.4			ThT	aS	f	Recombinant (E. Coli)	Purified recombinant α-syn monomer (2 mg/mL) was incubated in 20 mM Tris-HCl, pH 8.0, 100 mM NaCl for 72 h at 37 °C with shaking at 1000 rpm in an Eppendorf Thermomixer. Fibril concentration was determined by BCA protein assay to determine monomer concentration in the supernatant obtained by centrifuging the fibril reaction mix at 18000g for 15 min to separate fibrils from monomer. The measured d…	EE:ZE 52:48	Fluorescence Displacement	The prepared fibril mixture was centrifuged at 18000g for 15 min to prepare fibrils for binding assays. The supernatant was discarded and the fibril pellet was resuspended in 30 mM Tris-HCl pH 7.4, 0.1% BSA to achieve the desired concentration of fibrils for use in the assay. Competition assays used a fixed concentration of α-syn, Aβ, or tau fibrils (1 μM), consisting of 3 μM, 50 nM, and 4 μM of …
Chu2015-26	O=C1N(CC2=CC=CC=C2)C3=CC=CC=C3/C1=C\C=C\C4=CC=C(N(C)C)C=C4	10.1021/acs.jmedchem.5b00571			357.9	161.7			ThT	Ab42	f	Synthetic	Synthetic Aβ1−42 peptide (1 mg) (Bachem, Torrance, CA) was first dissolved in 50 μL of DMSO. An additional 925 μL of ultrapure water was added. Finally, 25 μLof 1 M Tris-HCl, pH 7.6, was added to bring the final peptide concentration to 222 μM (1 mg/mL). The dissolved peptide was incubated for 30 h at 37 °C with shaking at 1000 rpm in an Eppendorf Thermomixer. Fibril formation was confirmed by Th…		Fluorescence Displacement	The prepared fibril mixture was centrifuged at 18000g for 15 min to prepare fibrils for binding assays. The supernatant was discarded and the fibril pellet was resuspended in 30 mM Tris-HCl pH 7.4, 0.1% BSA to achieve the desired concentration of fibrils for use in the assay. Competition assays used a fixed concentration of α-syn, Aβ, or tau fibrils (1 μM), consisting of 3 μM, 50 nM, and 4 μM of …
Chu2015-27	O=C1N(CC2=CC=C(OC)C=C2)C3=CC=CC=C3/C1=C\C=C\C4=CC=C(N(C)C)C=C4	10.1021/acs.jmedchem.5b00571			239.7	157.6			ThT	t	f	Recombinant tau (AA 243-375)	Purified recombinant tau monomer (300 μg/mL) was incubated in 20 mM Tris-HCl, pH 8.0, 100 mM NaCl, 25 μM low molecular weight heparin, and 0.5 mM DTT for 48 h at 37 °C with shaking at 1000 rpm in an Eppendorf Thermomixer. To determine the concentration of fibrils, the fibril reaction mix was centrifuged at 18000g for 15 min to separate fibrils from monomer. The concentration of tau monomer in the…		Fluorescence Displacement	The prepared fibril mixture was centrifuged at 18000g for 15 min to prepare fibrils for binding assays. The supernatant was discarded and the fibril pellet was resuspended in 30 mM Tris-HCl pH 7.4, 0.1% BSA to achieve the desired concentration of fibrils for use in the assay. Competition assays used a fixed concentration of α-syn, Aβ, or tau fibrils (1 μM), consisting of 3 μM, 50 nM, and 4 μM of …
Chu2015-28	O=C1N(CC2=CC=C([N+]([O-])=O)C=C2)C3=CC=CC=C3/C1=C\C=C\C4=CC=C(N(C)C)C=C4	10.1021/acs.jmedchem.5b00571			4.2	0.8			ThT	aS	f	Recombinant (E. Coli)	Purified recombinant α-syn monomer (2 mg/mL) was incubated in 20 mM Tris-HCl, pH 8.0, 100 mM NaCl for 72 h at 37 °C with shaking at 1000 rpm in an Eppendorf Thermomixer. Fibril concentration was determined by BCA protein assay to determine monomer concentration in the supernatant obtained by centrifuging the fibril reaction mix at 18000g for 15 min to separate fibrils from monomer. The measured d…	EE:ZE 65:35	Fluorescence Displacement	The prepared fibril mixture was centrifuged at 18000g for 15 min to prepare fibrils for binding assays. The supernatant was discarded and the fibril pellet was resuspended in 30 mM Tris-HCl pH 7.4, 0.1% BSA to achieve the desired concentration of fibrils for use in the assay. Competition assays used a fixed concentration of α-syn, Aβ, or tau fibrils (1 μM), consisting of 3 μM, 50 nM, and 4 μM of …
Chu2015-27	O=C1N(CC2=CC=C(OC)C=C2)C3=CC=CC=C3/C1=C\C=C\C4=CC=C(N(C)C)C=C4	10.1021/acs.jmedchem.5b00571			129.6	41.4			ThT	Ab42	f	Synthetic	Synthetic Aβ1−42 peptide (1 mg) (Bachem, Torrance, CA) was first dissolved in 50 μL of DMSO. An additional 925 μL of ultrapure water was added. Finally, 25 μLof 1 M Tris-HCl, pH 7.6, was added to bring the final peptide concentration to 222 μM (1 mg/mL). The dissolved peptide was incubated for 30 h at 37 °C with shaking at 1000 rpm in an Eppendorf Thermomixer. Fibril formation was confirmed by Th…		Fluorescence Displacement	The prepared fibril mixture was centrifuged at 18000g for 15 min to prepare fibrils for binding assays. The supernatant was discarded and the fibril pellet was resuspended in 30 mM Tris-HCl pH 7.4, 0.1% BSA to achieve the desired concentration of fibrils for use in the assay. Competition assays used a fixed concentration of α-syn, Aβ, or tau fibrils (1 μM), consisting of 3 μM, 50 nM, and 4 μM of …
Chu2015-28	O=C1N(CC2=CC=C([N+]([O-])=O)C=C2)C3=CC=CC=C3/C1=C\C=C\C4=CC=C(N(C)C)C=C4	10.1021/acs.jmedchem.5b00571			90	48.8			ThT	t	f	Recombinant tau (AA 243-375)	Purified recombinant tau monomer (300 μg/mL) was incubated in 20 mM Tris-HCl, pH 8.0, 100 mM NaCl, 25 μM low molecular weight heparin, and 0.5 mM DTT for 48 h at 37 °C with shaking at 1000 rpm in an Eppendorf Thermomixer. To determine the concentration of fibrils, the fibril reaction mix was centrifuged at 18000g for 15 min to separate fibrils from monomer. The concentration of tau monomer in the…		Fluorescence Displacement	The prepared fibril mixture was centrifuged at 18000g for 15 min to prepare fibrils for binding assays. The supernatant was discarded and the fibril pellet was resuspended in 30 mM Tris-HCl pH 7.4, 0.1% BSA to achieve the desired concentration of fibrils for use in the assay. Competition assays used a fixed concentration of α-syn, Aβ, or tau fibrils (1 μM), consisting of 3 μM, 50 nM, and 4 μM of …
Chu2015-29	O=C1N(CC2=CC=NC=C2)C3=CC=CC=C3/C1=C\C=C\C4=CC=C(N(C)C)C=C4	10.1021/acs.jmedchem.5b00571			92	11.2			ThT	aS	f	Recombinant (E. Coli)	Purified recombinant α-syn monomer (2 mg/mL) was incubated in 20 mM Tris-HCl, pH 8.0, 100 mM NaCl for 72 h at 37 °C with shaking at 1000 rpm in an Eppendorf Thermomixer. Fibril concentration was determined by BCA protein assay to determine monomer concentration in the supernatant obtained by centrifuging the fibril reaction mix at 18000g for 15 min to separate fibrils from monomer. The measured d…	EE:ZE 50:50	Fluorescence Displacement	The prepared fibril mixture was centrifuged at 18000g for 15 min to prepare fibrils for binding assays. The supernatant was discarded and the fibril pellet was resuspended in 30 mM Tris-HCl pH 7.4, 0.1% BSA to achieve the desired concentration of fibrils for use in the assay. Competition assays used a fixed concentration of α-syn, Aβ, or tau fibrils (1 μM), consisting of 3 μM, 50 nM, and 4 μM of …
Chu2015-28	O=C1N(CC2=CC=C([N+]([O-])=O)C=C2)C3=CC=CC=C3/C1=C\C=C\C4=CC=C(N(C)C)C=C4	10.1021/acs.jmedchem.5b00571			92.4	21.9			ThT	Ab42	f	Synthetic	Synthetic Aβ1−42 peptide (1 mg) (Bachem, Torrance, CA) was first dissolved in 50 μL of DMSO. An additional 925 μL of ultrapure water was added. Finally, 25 μLof 1 M Tris-HCl, pH 7.6, was added to bring the final peptide concentration to 222 μM (1 mg/mL). The dissolved peptide was incubated for 30 h at 37 °C with shaking at 1000 rpm in an Eppendorf Thermomixer. Fibril formation was confirmed by Th…		Fluorescence Displacement	The prepared fibril mixture was centrifuged at 18000g for 15 min to prepare fibrils for binding assays. The supernatant was discarded and the fibril pellet was resuspended in 30 mM Tris-HCl pH 7.4, 0.1% BSA to achieve the desired concentration of fibrils for use in the assay. Competition assays used a fixed concentration of α-syn, Aβ, or tau fibrils (1 μM), consisting of 3 μM, 50 nM, and 4 μM of …
Chu2015-29	O=C1N(CC2=CC=NC=C2)C3=CC=CC=C3/C1=C\C=C\C4=CC=C(N(C)C)C=C4	10.1021/acs.jmedchem.5b00571			188	68			ThT	t	f	Recombinant tau (AA 243-375)	Purified recombinant tau monomer (300 μg/mL) was incubated in 20 mM Tris-HCl, pH 8.0, 100 mM NaCl, 25 μM low molecular weight heparin, and 0.5 mM DTT for 48 h at 37 °C with shaking at 1000 rpm in an Eppendorf Thermomixer. To determine the concentration of fibrils, the fibril reaction mix was centrifuged at 18000g for 15 min to separate fibrils from monomer. The concentration of tau monomer in the…		Fluorescence Displacement	The prepared fibril mixture was centrifuged at 18000g for 15 min to prepare fibrils for binding assays. The supernatant was discarded and the fibril pellet was resuspended in 30 mM Tris-HCl pH 7.4, 0.1% BSA to achieve the desired concentration of fibrils for use in the assay. Competition assays used a fixed concentration of α-syn, Aβ, or tau fibrils (1 μM), consisting of 3 μM, 50 nM, and 4 μM of …
Chu2015-30	O=C1N(C(OCC)=O)C2=CC=CC=C2/C1=C\C=C\C3=CC=C(N(C)C)C=C3	10.1021/acs.jmedchem.5b00571			45.3	9			ThT	aS	f	Recombinant (E. Coli)	Purified recombinant α-syn monomer (2 mg/mL) was incubated in 20 mM Tris-HCl, pH 8.0, 100 mM NaCl for 72 h at 37 °C with shaking at 1000 rpm in an Eppendorf Thermomixer. Fibril concentration was determined by BCA protein assay to determine monomer concentration in the supernatant obtained by centrifuging the fibril reaction mix at 18000g for 15 min to separate fibrils from monomer. The measured d…	EE:ZE 51:49	Fluorescence Displacement	The prepared fibril mixture was centrifuged at 18000g for 15 min to prepare fibrils for binding assays. The supernatant was discarded and the fibril pellet was resuspended in 30 mM Tris-HCl pH 7.4, 0.1% BSA to achieve the desired concentration of fibrils for use in the assay. Competition assays used a fixed concentration of α-syn, Aβ, or tau fibrils (1 μM), consisting of 3 μM, 50 nM, and 4 μM of …
Chu2015-29	O=C1N(CC2=CC=NC=C2)C3=CC=CC=C3/C1=C\C=C\C4=CC=C(N(C)C)C=C4	10.1021/acs.jmedchem.5b00571			45.9	19.4			ThT	Ab42	f	Synthetic	Synthetic Aβ1−42 peptide (1 mg) (Bachem, Torrance, CA) was first dissolved in 50 μL of DMSO. An additional 925 μL of ultrapure water was added. Finally, 25 μLof 1 M Tris-HCl, pH 7.6, was added to bring the final peptide concentration to 222 μM (1 mg/mL). The dissolved peptide was incubated for 30 h at 37 °C with shaking at 1000 rpm in an Eppendorf Thermomixer. Fibril formation was confirmed by Th…		Fluorescence Displacement	The prepared fibril mixture was centrifuged at 18000g for 15 min to prepare fibrils for binding assays. The supernatant was discarded and the fibril pellet was resuspended in 30 mM Tris-HCl pH 7.4, 0.1% BSA to achieve the desired concentration of fibrils for use in the assay. Competition assays used a fixed concentration of α-syn, Aβ, or tau fibrils (1 μM), consisting of 3 μM, 50 nM, and 4 μM of …
Chu2015-30	O=C1N(C(OCC)=O)C2=CC=CC=C2/C1=C\C=C\C3=CC=C(N(C)C)C=C3	10.1021/acs.jmedchem.5b00571			263.2	110.5			ThT	t	f	Recombinant tau (AA 243-375)	Purified recombinant tau monomer (300 μg/mL) was incubated in 20 mM Tris-HCl, pH 8.0, 100 mM NaCl, 25 μM low molecular weight heparin, and 0.5 mM DTT for 48 h at 37 °C with shaking at 1000 rpm in an Eppendorf Thermomixer. To determine the concentration of fibrils, the fibril reaction mix was centrifuged at 18000g for 15 min to separate fibrils from monomer. The concentration of tau monomer in the…		Fluorescence Displacement	The prepared fibril mixture was centrifuged at 18000g for 15 min to prepare fibrils for binding assays. The supernatant was discarded and the fibril pellet was resuspended in 30 mM Tris-HCl pH 7.4, 0.1% BSA to achieve the desired concentration of fibrils for use in the assay. Competition assays used a fixed concentration of α-syn, Aβ, or tau fibrils (1 μM), consisting of 3 μM, 50 nM, and 4 μM of …
Chu2015-31	O=C1N(CC2=CC=CC=C2)C3=NC=CC=C3/C1=C\C=C\C4=CC=C(N(C)C)C=C4	10.1021/acs.jmedchem.5b00571			68.3	31.2			ThT	aS	f	Recombinant (E. Coli)	Purified recombinant α-syn monomer (2 mg/mL) was incubated in 20 mM Tris-HCl, pH 8.0, 100 mM NaCl for 72 h at 37 °C with shaking at 1000 rpm in an Eppendorf Thermomixer. Fibril concentration was determined by BCA protein assay to determine monomer concentration in the supernatant obtained by centrifuging the fibril reaction mix at 18000g for 15 min to separate fibrils from monomer. The measured d…	EE:ZE 80:20	Fluorescence Displacement	The prepared fibril mixture was centrifuged at 18000g for 15 min to prepare fibrils for binding assays. The supernatant was discarded and the fibril pellet was resuspended in 30 mM Tris-HCl pH 7.4, 0.1% BSA to achieve the desired concentration of fibrils for use in the assay. Competition assays used a fixed concentration of α-syn, Aβ, or tau fibrils (1 μM), consisting of 3 μM, 50 nM, and 4 μM of …
Chu2015-30	O=C1N(C(OCC)=O)C2=CC=CC=C2/C1=C\C=C\C3=CC=C(N(C)C)C=C3	10.1021/acs.jmedchem.5b00571			84	35			ThT	Ab42	f	Synthetic	Synthetic Aβ1−42 peptide (1 mg) (Bachem, Torrance, CA) was first dissolved in 50 μL of DMSO. An additional 925 μL of ultrapure water was added. Finally, 25 μLof 1 M Tris-HCl, pH 7.6, was added to bring the final peptide concentration to 222 μM (1 mg/mL). The dissolved peptide was incubated for 30 h at 37 °C with shaking at 1000 rpm in an Eppendorf Thermomixer. Fibril formation was confirmed by Th…		Fluorescence Displacement	The prepared fibril mixture was centrifuged at 18000g for 15 min to prepare fibrils for binding assays. The supernatant was discarded and the fibril pellet was resuspended in 30 mM Tris-HCl pH 7.4, 0.1% BSA to achieve the desired concentration of fibrils for use in the assay. Competition assays used a fixed concentration of α-syn, Aβ, or tau fibrils (1 μM), consisting of 3 μM, 50 nM, and 4 μM of …
Chu2015-31	O=C1N(CC2=CC=CC=C2)C3=NC=CC=C3/C1=C\C=C\C4=CC=C(N(C)C)C=C4	10.1021/acs.jmedchem.5b00571			257	116.7			ThT	t	f	Recombinant tau (AA 243-375)	Purified recombinant tau monomer (300 μg/mL) was incubated in 20 mM Tris-HCl, pH 8.0, 100 mM NaCl, 25 μM low molecular weight heparin, and 0.5 mM DTT for 48 h at 37 °C with shaking at 1000 rpm in an Eppendorf Thermomixer. To determine the concentration of fibrils, the fibril reaction mix was centrifuged at 18000g for 15 min to separate fibrils from monomer. The concentration of tau monomer in the…		Fluorescence Displacement	The prepared fibril mixture was centrifuged at 18000g for 15 min to prepare fibrils for binding assays. The supernatant was discarded and the fibril pellet was resuspended in 30 mM Tris-HCl pH 7.4, 0.1% BSA to achieve the desired concentration of fibrils for use in the assay. Competition assays used a fixed concentration of α-syn, Aβ, or tau fibrils (1 μM), consisting of 3 μM, 50 nM, and 4 μM of …
Chu2015-32	O=C1N(CC2=CC=C(OC)C=C2)C3=NC=CC=C3/C1=C\C=C\C4=CC=C(N(C)C)C=C4	10.1021/acs.jmedchem.5b00571			29.8	6.6			ThT	aS	f	Recombinant (E. Coli)	Purified recombinant α-syn monomer (2 mg/mL) was incubated in 20 mM Tris-HCl, pH 8.0, 100 mM NaCl for 72 h at 37 °C with shaking at 1000 rpm in an Eppendorf Thermomixer. Fibril concentration was determined by BCA protein assay to determine monomer concentration in the supernatant obtained by centrifuging the fibril reaction mix at 18000g for 15 min to separate fibrils from monomer. The measured d…	EE:ZE 87:13	Fluorescence Displacement	The prepared fibril mixture was centrifuged at 18000g for 15 min to prepare fibrils for binding assays. The supernatant was discarded and the fibril pellet was resuspended in 30 mM Tris-HCl pH 7.4, 0.1% BSA to achieve the desired concentration of fibrils for use in the assay. Competition assays used a fixed concentration of α-syn, Aβ, or tau fibrils (1 μM), consisting of 3 μM, 50 nM, and 4 μM of …
Chu2015-31	O=C1N(CC2=CC=CC=C2)C3=NC=CC=C3/C1=C\C=C\C4=CC=C(N(C)C)C=C4	10.1021/acs.jmedchem.5b00571			85.1	23			ThT	Ab42	f	Synthetic	Synthetic Aβ1−42 peptide (1 mg) (Bachem, Torrance, CA) was first dissolved in 50 μL of DMSO. An additional 925 μL of ultrapure water was added. Finally, 25 μLof 1 M Tris-HCl, pH 7.6, was added to bring the final peptide concentration to 222 μM (1 mg/mL). The dissolved peptide was incubated for 30 h at 37 °C with shaking at 1000 rpm in an Eppendorf Thermomixer. Fibril formation was confirmed by Th…		Fluorescence Displacement	The prepared fibril mixture was centrifuged at 18000g for 15 min to prepare fibrils for binding assays. The supernatant was discarded and the fibril pellet was resuspended in 30 mM Tris-HCl pH 7.4, 0.1% BSA to achieve the desired concentration of fibrils for use in the assay. Competition assays used a fixed concentration of α-syn, Aβ, or tau fibrils (1 μM), consisting of 3 μM, 50 nM, and 4 μM of …
Chu2015-32	O=C1N(CC2=CC=C(OC)C=C2)C3=NC=CC=C3/C1=C\C=C\C4=CC=C(N(C)C)C=C4	10.1021/acs.jmedchem.5b00571			204.3	26.7			ThT	t	f	Recombinant tau (AA 243-375)	Purified recombinant tau monomer (300 μg/mL) was incubated in 20 mM Tris-HCl, pH 8.0, 100 mM NaCl, 25 μM low molecular weight heparin, and 0.5 mM DTT for 48 h at 37 °C with shaking at 1000 rpm in an Eppendorf Thermomixer. To determine the concentration of fibrils, the fibril reaction mix was centrifuged at 18000g for 15 min to separate fibrils from monomer. The concentration of tau monomer in the…		Fluorescence Displacement	The prepared fibril mixture was centrifuged at 18000g for 15 min to prepare fibrils for binding assays. The supernatant was discarded and the fibril pellet was resuspended in 30 mM Tris-HCl pH 7.4, 0.1% BSA to achieve the desired concentration of fibrils for use in the assay. Competition assays used a fixed concentration of α-syn, Aβ, or tau fibrils (1 μM), consisting of 3 μM, 50 nM, and 4 μM of …
Chu2015-33	O=C1N(CC2=CC=C(N)C=C2)C3=CC=CC=C3/C1=C\C=C\C4=CC=C(N(C)C)C=C4	10.1021/acs.jmedchem.5b00571			43.6	20			ThT	aS	f	Recombinant (E. Coli)	Purified recombinant α-syn monomer (2 mg/mL) was incubated in 20 mM Tris-HCl, pH 8.0, 100 mM NaCl for 72 h at 37 °C with shaking at 1000 rpm in an Eppendorf Thermomixer. Fibril concentration was determined by BCA protein assay to determine monomer concentration in the supernatant obtained by centrifuging the fibril reaction mix at 18000g for 15 min to separate fibrils from monomer. The measured d…	EE:ZE 55:45	Fluorescence Displacement	The prepared fibril mixture was centrifuged at 18000g for 15 min to prepare fibrils for binding assays. The supernatant was discarded and the fibril pellet was resuspended in 30 mM Tris-HCl pH 7.4, 0.1% BSA to achieve the desired concentration of fibrils for use in the assay. Competition assays used a fixed concentration of α-syn, Aβ, or tau fibrils (1 μM), consisting of 3 μM, 50 nM, and 4 μM of …
Chu2015-32	O=C1N(CC2=CC=C(OC)C=C2)C3=NC=CC=C3/C1=C\C=C\C4=CC=C(N(C)C)C=C4	10.1021/acs.jmedchem.5b00571			107	18.9			ThT	Ab42	f	Synthetic	Synthetic Aβ1−42 peptide (1 mg) (Bachem, Torrance, CA) was first dissolved in 50 μL of DMSO. An additional 925 μL of ultrapure water was added. Finally, 25 μLof 1 M Tris-HCl, pH 7.6, was added to bring the final peptide concentration to 222 μM (1 mg/mL). The dissolved peptide was incubated for 30 h at 37 °C with shaking at 1000 rpm in an Eppendorf Thermomixer. Fibril formation was confirmed by Th…		Fluorescence Displacement	The prepared fibril mixture was centrifuged at 18000g for 15 min to prepare fibrils for binding assays. The supernatant was discarded and the fibril pellet was resuspended in 30 mM Tris-HCl pH 7.4, 0.1% BSA to achieve the desired concentration of fibrils for use in the assay. Competition assays used a fixed concentration of α-syn, Aβ, or tau fibrils (1 μM), consisting of 3 μM, 50 nM, and 4 μM of …
Chu2015-33	O=C1N(CC2=CC=C(N)C=C2)C3=CC=CC=C3/C1=C\C=C\C4=CC=C(N(C)C)C=C4	10.1021/acs.jmedchem.5b00571			131.1	51.5			ThT	t	f	Recombinant tau (AA 243-375)	Purified recombinant tau monomer (300 μg/mL) was incubated in 20 mM Tris-HCl, pH 8.0, 100 mM NaCl, 25 μM low molecular weight heparin, and 0.5 mM DTT for 48 h at 37 °C with shaking at 1000 rpm in an Eppendorf Thermomixer. To determine the concentration of fibrils, the fibril reaction mix was centrifuged at 18000g for 15 min to separate fibrils from monomer. The concentration of tau monomer in the…		Fluorescence Displacement	The prepared fibril mixture was centrifuged at 18000g for 15 min to prepare fibrils for binding assays. The supernatant was discarded and the fibril pellet was resuspended in 30 mM Tris-HCl pH 7.4, 0.1% BSA to achieve the desired concentration of fibrils for use in the assay. Competition assays used a fixed concentration of α-syn, Aβ, or tau fibrils (1 μM), consisting of 3 μM, 50 nM, and 4 μM of …
Chu2015-35	O=C1N(C2=CC=CC=C2)C3=CC=CC=C3/C1=C\C4=CC=C(N(C)C)C=C4	10.1021/acs.jmedchem.5b00571			290.2	120.2			ThT	aS	f	Recombinant (E. Coli)	Purified recombinant α-syn monomer (2 mg/mL) was incubated in 20 mM Tris-HCl, pH 8.0, 100 mM NaCl for 72 h at 37 °C with shaking at 1000 rpm in an Eppendorf Thermomixer. Fibril concentration was determined by BCA protein assay to determine monomer concentration in the supernatant obtained by centrifuging the fibril reaction mix at 18000g for 15 min to separate fibrils from monomer. The measured d…	E:Z 94:6	Fluorescence Displacement	The prepared fibril mixture was centrifuged at 18000g for 15 min to prepare fibrils for binding assays. The supernatant was discarded and the fibril pellet was resuspended in 30 mM Tris-HCl pH 7.4, 0.1% BSA to achieve the desired concentration of fibrils for use in the assay. Competition assays used a fixed concentration of α-syn, Aβ, or tau fibrils (1 μM), consisting of 3 μM, 50 nM, and 4 μM of …
Chu2015-33	O=C1N(CC2=CC=C(N)C=C2)C3=CC=CC=C3/C1=C\C=C\C4=CC=C(N(C)C)C=C4	10.1021/acs.jmedchem.5b00571			98.91	12.1			ThT	Ab42	f	Synthetic	Synthetic Aβ1−42 peptide (1 mg) (Bachem, Torrance, CA) was first dissolved in 50 μL of DMSO. An additional 925 μL of ultrapure water was added. Finally, 25 μLof 1 M Tris-HCl, pH 7.6, was added to bring the final peptide concentration to 222 μM (1 mg/mL). The dissolved peptide was incubated for 30 h at 37 °C with shaking at 1000 rpm in an Eppendorf Thermomixer. Fibril formation was confirmed by Th…		Fluorescence Displacement	The prepared fibril mixture was centrifuged at 18000g for 15 min to prepare fibrils for binding assays. The supernatant was discarded and the fibril pellet was resuspended in 30 mM Tris-HCl pH 7.4, 0.1% BSA to achieve the desired concentration of fibrils for use in the assay. Competition assays used a fixed concentration of α-syn, Aβ, or tau fibrils (1 μM), consisting of 3 μM, 50 nM, and 4 μM of …
Chu2015-35	O=C1N(C2=CC=CC=C2)C3=CC=CC=C3/C1=C\C4=CC=C(N(C)C)C=C4	10.1021/acs.jmedchem.5b00571			789.8	153.7			ThT	t	f	Recombinant tau (AA 243-375)	Purified recombinant tau monomer (300 μg/mL) was incubated in 20 mM Tris-HCl, pH 8.0, 100 mM NaCl, 25 μM low molecular weight heparin, and 0.5 mM DTT for 48 h at 37 °C with shaking at 1000 rpm in an Eppendorf Thermomixer. To determine the concentration of fibrils, the fibril reaction mix was centrifuged at 18000g for 15 min to separate fibrils from monomer. The concentration of tau monomer in the…		Fluorescence Displacement	The prepared fibril mixture was centrifuged at 18000g for 15 min to prepare fibrils for binding assays. The supernatant was discarded and the fibril pellet was resuspended in 30 mM Tris-HCl pH 7.4, 0.1% BSA to achieve the desired concentration of fibrils for use in the assay. Competition assays used a fixed concentration of α-syn, Aβ, or tau fibrils (1 μM), consisting of 3 μM, 50 nM, and 4 μM of …
Chu2015-36	O=C1N(C2=CC=CC=C2)C3=CC=CC=C3/C1=C/C=C/C4=CC=C(N(C)C)C=C4	10.1021/acs.jmedchem.5b00571			68.1	33			ThT	aS	f	Recombinant (E. Coli)	Purified recombinant α-syn monomer (2 mg/mL) was incubated in 20 mM Tris-HCl, pH 8.0, 100 mM NaCl for 72 h at 37 °C with shaking at 1000 rpm in an Eppendorf Thermomixer. Fibril concentration was determined by BCA protein assay to determine monomer concentration in the supernatant obtained by centrifuging the fibril reaction mix at 18000g for 15 min to separate fibrils from monomer. The measured d…	EE:ZE 29:71	Fluorescence Displacement	The prepared fibril mixture was centrifuged at 18000g for 15 min to prepare fibrils for binding assays. The supernatant was discarded and the fibril pellet was resuspended in 30 mM Tris-HCl pH 7.4, 0.1% BSA to achieve the desired concentration of fibrils for use in the assay. Competition assays used a fixed concentration of α-syn, Aβ, or tau fibrils (1 μM), consisting of 3 μM, 50 nM, and 4 μM of …
Chu2015-35	O=C1N(C2=CC=CC=C2)C3=CC=CC=C3/C1=C\C4=CC=C(N(C)C)C=C4	10.1021/acs.jmedchem.5b00571			179.2	71.3			ThT	Ab42	f	Synthetic	Synthetic Aβ1−42 peptide (1 mg) (Bachem, Torrance, CA) was first dissolved in 50 μL of DMSO. An additional 925 μL of ultrapure water was added. Finally, 25 μLof 1 M Tris-HCl, pH 7.6, was added to bring the final peptide concentration to 222 μM (1 mg/mL). The dissolved peptide was incubated for 30 h at 37 °C with shaking at 1000 rpm in an Eppendorf Thermomixer. Fibril formation was confirmed by Th…		Fluorescence Displacement	The prepared fibril mixture was centrifuged at 18000g for 15 min to prepare fibrils for binding assays. The supernatant was discarded and the fibril pellet was resuspended in 30 mM Tris-HCl pH 7.4, 0.1% BSA to achieve the desired concentration of fibrils for use in the assay. Competition assays used a fixed concentration of α-syn, Aβ, or tau fibrils (1 μM), consisting of 3 μM, 50 nM, and 4 μM of …
Chu2015-36	O=C1N(C2=CC=CC=C2)C3=CC=CC=C3/C1=C/C=C/C4=CC=C(N(C)C)C=C4	10.1021/acs.jmedchem.5b00571			465.1	94.6			ThT	t	f	Recombinant tau (AA 243-375)	Purified recombinant tau monomer (300 μg/mL) was incubated in 20 mM Tris-HCl, pH 8.0, 100 mM NaCl, 25 μM low molecular weight heparin, and 0.5 mM DTT for 48 h at 37 °C with shaking at 1000 rpm in an Eppendorf Thermomixer. To determine the concentration of fibrils, the fibril reaction mix was centrifuged at 18000g for 15 min to separate fibrils from monomer. The concentration of tau monomer in the…		Fluorescence Displacement	The prepared fibril mixture was centrifuged at 18000g for 15 min to prepare fibrils for binding assays. The supernatant was discarded and the fibril pellet was resuspended in 30 mM Tris-HCl pH 7.4, 0.1% BSA to achieve the desired concentration of fibrils for use in the assay. Competition assays used a fixed concentration of α-syn, Aβ, or tau fibrils (1 μM), consisting of 3 μM, 50 nM, and 4 μM of …
Chu2015-38a	O=C1NC2=CC=CC=C2/C1=C/C3=CC=C([N+]([O-])=O)C=C3	10.1021/acs.jmedchem.5b00571			347.2	88.9			ThT	aS	f	Recombinant (E. Coli)	Purified recombinant α-syn monomer (2 mg/mL) was incubated in 20 mM Tris-HCl, pH 8.0, 100 mM NaCl for 72 h at 37 °C with shaking at 1000 rpm in an Eppendorf Thermomixer. Fibril concentration was determined by BCA protein assay to determine monomer concentration in the supernatant obtained by centrifuging the fibril reaction mix at 18000g for 15 min to separate fibrils from monomer. The measured d…		Fluorescence Displacement	The prepared fibril mixture was centrifuged at 18000g for 15 min to prepare fibrils for binding assays. The supernatant was discarded and the fibril pellet was resuspended in 30 mM Tris-HCl pH 7.4, 0.1% BSA to achieve the desired concentration of fibrils for use in the assay. Competition assays used a fixed concentration of α-syn, Aβ, or tau fibrils (1 μM), consisting of 3 μM, 50 nM, and 4 μM of …
Chu2015-36	O=C1N(C2=CC=CC=C2)C3=CC=CC=C3/C1=C/C=C/C4=CC=C(N(C)C)C=C4	10.1021/acs.jmedchem.5b00571			286.8	142.2			ThT	Ab42	f	Synthetic	Synthetic Aβ1−42 peptide (1 mg) (Bachem, Torrance, CA) was first dissolved in 50 μL of DMSO. An additional 925 μL of ultrapure water was added. Finally, 25 μLof 1 M Tris-HCl, pH 7.6, was added to bring the final peptide concentration to 222 μM (1 mg/mL). The dissolved peptide was incubated for 30 h at 37 °C with shaking at 1000 rpm in an Eppendorf Thermomixer. Fibril formation was confirmed by Th…		Fluorescence Displacement	The prepared fibril mixture was centrifuged at 18000g for 15 min to prepare fibrils for binding assays. The supernatant was discarded and the fibril pellet was resuspended in 30 mM Tris-HCl pH 7.4, 0.1% BSA to achieve the desired concentration of fibrils for use in the assay. Competition assays used a fixed concentration of α-syn, Aβ, or tau fibrils (1 μM), consisting of 3 μM, 50 nM, and 4 μM of …
Chu2015-38a	O=C1NC2=CC=CC=C2/C1=C/C3=CC=C([N+]([O-])=O)C=C3	10.1021/acs.jmedchem.5b00571			362.5	21.4			ThT	t	f	Recombinant tau (AA 243-375)	Purified recombinant tau monomer (300 μg/mL) was incubated in 20 mM Tris-HCl, pH 8.0, 100 mM NaCl, 25 μM low molecular weight heparin, and 0.5 mM DTT for 48 h at 37 °C with shaking at 1000 rpm in an Eppendorf Thermomixer. To determine the concentration of fibrils, the fibril reaction mix was centrifuged at 18000g for 15 min to separate fibrils from monomer. The concentration of tau monomer in the…		Fluorescence Displacement	The prepared fibril mixture was centrifuged at 18000g for 15 min to prepare fibrils for binding assays. The supernatant was discarded and the fibril pellet was resuspended in 30 mM Tris-HCl pH 7.4, 0.1% BSA to achieve the desired concentration of fibrils for use in the assay. Competition assays used a fixed concentration of α-syn, Aβ, or tau fibrils (1 μM), consisting of 3 μM, 50 nM, and 4 μM of …
Chu2015-38b	O=C1NC2=CC=CC=C2/C1=C\C3=CC=C([N+]([O-])=O)C=C3	10.1021/acs.jmedchem.5b00571			621.8	149			ThT	aS	f	Recombinant (E. Coli)	Purified recombinant α-syn monomer (2 mg/mL) was incubated in 20 mM Tris-HCl, pH 8.0, 100 mM NaCl for 72 h at 37 °C with shaking at 1000 rpm in an Eppendorf Thermomixer. Fibril concentration was determined by BCA protein assay to determine monomer concentration in the supernatant obtained by centrifuging the fibril reaction mix at 18000g for 15 min to separate fibrils from monomer. The measured d…		Fluorescence Displacement	The prepared fibril mixture was centrifuged at 18000g for 15 min to prepare fibrils for binding assays. The supernatant was discarded and the fibril pellet was resuspended in 30 mM Tris-HCl pH 7.4, 0.1% BSA to achieve the desired concentration of fibrils for use in the assay. Competition assays used a fixed concentration of α-syn, Aβ, or tau fibrils (1 μM), consisting of 3 μM, 50 nM, and 4 μM of …
Chu2015-38a	O=C1NC2=CC=CC=C2/C1=C/C3=CC=C([N+]([O-])=O)C=C3	10.1021/acs.jmedchem.5b00571			325.2	73.5			ThT	Ab42	f	Synthetic	Synthetic Aβ1−42 peptide (1 mg) (Bachem, Torrance, CA) was first dissolved in 50 μL of DMSO. An additional 925 μL of ultrapure water was added. Finally, 25 μLof 1 M Tris-HCl, pH 7.6, was added to bring the final peptide concentration to 222 μM (1 mg/mL). The dissolved peptide was incubated for 30 h at 37 °C with shaking at 1000 rpm in an Eppendorf Thermomixer. Fibril formation was confirmed by Th…		Fluorescence Displacement	The prepared fibril mixture was centrifuged at 18000g for 15 min to prepare fibrils for binding assays. The supernatant was discarded and the fibril pellet was resuspended in 30 mM Tris-HCl pH 7.4, 0.1% BSA to achieve the desired concentration of fibrils for use in the assay. Competition assays used a fixed concentration of α-syn, Aβ, or tau fibrils (1 μM), consisting of 3 μM, 50 nM, and 4 μM of …
Chu2015-38b	O=C1NC2=CC=CC=C2/C1=C\C3=CC=C([N+]([O-])=O)C=C3	10.1021/acs.jmedchem.5b00571			528.5	77			ThT	t	f	Recombinant tau (AA 243-375)	Purified recombinant tau monomer (300 μg/mL) was incubated in 20 mM Tris-HCl, pH 8.0, 100 mM NaCl, 25 μM low molecular weight heparin, and 0.5 mM DTT for 48 h at 37 °C with shaking at 1000 rpm in an Eppendorf Thermomixer. To determine the concentration of fibrils, the fibril reaction mix was centrifuged at 18000g for 15 min to separate fibrils from monomer. The concentration of tau monomer in the…		Fluorescence Displacement	The prepared fibril mixture was centrifuged at 18000g for 15 min to prepare fibrils for binding assays. The supernatant was discarded and the fibril pellet was resuspended in 30 mM Tris-HCl pH 7.4, 0.1% BSA to achieve the desired concentration of fibrils for use in the assay. Competition assays used a fixed concentration of α-syn, Aβ, or tau fibrils (1 μM), consisting of 3 μM, 50 nM, and 4 μM of …
Chu2015-39a	O=C1N(CC2=CC=CC=C2)C3=CC=CC=C3/C1=C/C4=CC=C([N+]([O-])=O)C=C4	10.1021/acs.jmedchem.5b00571			482.9	139.8			ThT	aS	f	Recombinant (E. Coli)	Purified recombinant α-syn monomer (2 mg/mL) was incubated in 20 mM Tris-HCl, pH 8.0, 100 mM NaCl for 72 h at 37 °C with shaking at 1000 rpm in an Eppendorf Thermomixer. Fibril concentration was determined by BCA protein assay to determine monomer concentration in the supernatant obtained by centrifuging the fibril reaction mix at 18000g for 15 min to separate fibrils from monomer. The measured d…		Fluorescence Displacement	The prepared fibril mixture was centrifuged at 18000g for 15 min to prepare fibrils for binding assays. The supernatant was discarded and the fibril pellet was resuspended in 30 mM Tris-HCl pH 7.4, 0.1% BSA to achieve the desired concentration of fibrils for use in the assay. Competition assays used a fixed concentration of α-syn, Aβ, or tau fibrils (1 μM), consisting of 3 μM, 50 nM, and 4 μM of …
Chu2015-38b	O=C1NC2=CC=CC=C2/C1=C\C3=CC=C([N+]([O-])=O)C=C3	10.1021/acs.jmedchem.5b00571			439.2	162.8			ThT	Ab42	f	Synthetic	Synthetic Aβ1−42 peptide (1 mg) (Bachem, Torrance, CA) was first dissolved in 50 μL of DMSO. An additional 925 μL of ultrapure water was added. Finally, 25 μLof 1 M Tris-HCl, pH 7.6, was added to bring the final peptide concentration to 222 μM (1 mg/mL). The dissolved peptide was incubated for 30 h at 37 °C with shaking at 1000 rpm in an Eppendorf Thermomixer. Fibril formation was confirmed by Th…		Fluorescence Displacement	The prepared fibril mixture was centrifuged at 18000g for 15 min to prepare fibrils for binding assays. The supernatant was discarded and the fibril pellet was resuspended in 30 mM Tris-HCl pH 7.4, 0.1% BSA to achieve the desired concentration of fibrils for use in the assay. Competition assays used a fixed concentration of α-syn, Aβ, or tau fibrils (1 μM), consisting of 3 μM, 50 nM, and 4 μM of …
Chu2015-39a	O=C1N(CC2=CC=CC=C2)C3=CC=CC=C3/C1=C/C4=CC=C([N+]([O-])=O)C=C4	10.1021/acs.jmedchem.5b00571			1756.7	104.5			ThT	t	f	Recombinant tau (AA 243-375)	Purified recombinant tau monomer (300 μg/mL) was incubated in 20 mM Tris-HCl, pH 8.0, 100 mM NaCl, 25 μM low molecular weight heparin, and 0.5 mM DTT for 48 h at 37 °C with shaking at 1000 rpm in an Eppendorf Thermomixer. To determine the concentration of fibrils, the fibril reaction mix was centrifuged at 18000g for 15 min to separate fibrils from monomer. The concentration of tau monomer in the…		Fluorescence Displacement	The prepared fibril mixture was centrifuged at 18000g for 15 min to prepare fibrils for binding assays. The supernatant was discarded and the fibril pellet was resuspended in 30 mM Tris-HCl pH 7.4, 0.1% BSA to achieve the desired concentration of fibrils for use in the assay. Competition assays used a fixed concentration of α-syn, Aβ, or tau fibrils (1 μM), consisting of 3 μM, 50 nM, and 4 μM of …
Chu2015-39b	O=C1N(CC2=CC=CC=C2)C3=CC=CC=C3/C1=C\C4=CC=C([N+]([O-])=O)C=C4	10.1021/acs.jmedchem.5b00571			959.3	376.5			ThT	aS	f	Recombinant (E. Coli)	Purified recombinant α-syn monomer (2 mg/mL) was incubated in 20 mM Tris-HCl, pH 8.0, 100 mM NaCl for 72 h at 37 °C with shaking at 1000 rpm in an Eppendorf Thermomixer. Fibril concentration was determined by BCA protein assay to determine monomer concentration in the supernatant obtained by centrifuging the fibril reaction mix at 18000g for 15 min to separate fibrils from monomer. The measured d…		Fluorescence Displacement	The prepared fibril mixture was centrifuged at 18000g for 15 min to prepare fibrils for binding assays. The supernatant was discarded and the fibril pellet was resuspended in 30 mM Tris-HCl pH 7.4, 0.1% BSA to achieve the desired concentration of fibrils for use in the assay. Competition assays used a fixed concentration of α-syn, Aβ, or tau fibrils (1 μM), consisting of 3 μM, 50 nM, and 4 μM of …
Chu2015-39a	O=C1N(CC2=CC=CC=C2)C3=CC=CC=C3/C1=C/C4=CC=C([N+]([O-])=O)C=C4	10.1021/acs.jmedchem.5b00571			459.5	49.9			ThT	Ab42	f	Synthetic	Synthetic Aβ1−42 peptide (1 mg) (Bachem, Torrance, CA) was first dissolved in 50 μL of DMSO. An additional 925 μL of ultrapure water was added. Finally, 25 μLof 1 M Tris-HCl, pH 7.6, was added to bring the final peptide concentration to 222 μM (1 mg/mL). The dissolved peptide was incubated for 30 h at 37 °C with shaking at 1000 rpm in an Eppendorf Thermomixer. Fibril formation was confirmed by Th…		Fluorescence Displacement	The prepared fibril mixture was centrifuged at 18000g for 15 min to prepare fibrils for binding assays. The supernatant was discarded and the fibril pellet was resuspended in 30 mM Tris-HCl pH 7.4, 0.1% BSA to achieve the desired concentration of fibrils for use in the assay. Competition assays used a fixed concentration of α-syn, Aβ, or tau fibrils (1 μM), consisting of 3 μM, 50 nM, and 4 μM of …
Chu2015-39b	O=C1N(CC2=CC=CC=C2)C3=CC=CC=C3/C1=C\C4=CC=C([N+]([O-])=O)C=C4	10.1021/acs.jmedchem.5b00571			1410	298.4			ThT	t	f	Recombinant tau (AA 243-375)	Purified recombinant tau monomer (300 μg/mL) was incubated in 20 mM Tris-HCl, pH 8.0, 100 mM NaCl, 25 μM low molecular weight heparin, and 0.5 mM DTT for 48 h at 37 °C with shaking at 1000 rpm in an Eppendorf Thermomixer. To determine the concentration of fibrils, the fibril reaction mix was centrifuged at 18000g for 15 min to separate fibrils from monomer. The concentration of tau monomer in the…		Fluorescence Displacement	The prepared fibril mixture was centrifuged at 18000g for 15 min to prepare fibrils for binding assays. The supernatant was discarded and the fibril pellet was resuspended in 30 mM Tris-HCl pH 7.4, 0.1% BSA to achieve the desired concentration of fibrils for use in the assay. Competition assays used a fixed concentration of α-syn, Aβ, or tau fibrils (1 μM), consisting of 3 μM, 50 nM, and 4 μM of …
Chu2015-41a	O=C1NC2=CC=CC=C2/C1=C/C=C/C3=CC=C([N+]([O-])=O)C=C3	10.1021/acs.jmedchem.5b00571			14.6	7.5			ThT	aS	f	Recombinant (E. Coli)	Purified recombinant α-syn monomer (2 mg/mL) was incubated in 20 mM Tris-HCl, pH 8.0, 100 mM NaCl for 72 h at 37 °C with shaking at 1000 rpm in an Eppendorf Thermomixer. Fibril concentration was determined by BCA protein assay to determine monomer concentration in the supernatant obtained by centrifuging the fibril reaction mix at 18000g for 15 min to separate fibrils from monomer. The measured d…		Fluorescence Displacement	The prepared fibril mixture was centrifuged at 18000g for 15 min to prepare fibrils for binding assays. The supernatant was discarded and the fibril pellet was resuspended in 30 mM Tris-HCl pH 7.4, 0.1% BSA to achieve the desired concentration of fibrils for use in the assay. Competition assays used a fixed concentration of α-syn, Aβ, or tau fibrils (1 μM), consisting of 3 μM, 50 nM, and 4 μM of …
Chu2015-39b	O=C1N(CC2=CC=CC=C2)C3=CC=CC=C3/C1=C\C4=CC=C([N+]([O-])=O)C=C4	10.1021/acs.jmedchem.5b00571			694.7	72			ThT	Ab42	f	Synthetic	Synthetic Aβ1−42 peptide (1 mg) (Bachem, Torrance, CA) was first dissolved in 50 μL of DMSO. An additional 925 μL of ultrapure water was added. Finally, 25 μLof 1 M Tris-HCl, pH 7.6, was added to bring the final peptide concentration to 222 μM (1 mg/mL). The dissolved peptide was incubated for 30 h at 37 °C with shaking at 1000 rpm in an Eppendorf Thermomixer. Fibril formation was confirmed by Th…		Fluorescence Displacement	The prepared fibril mixture was centrifuged at 18000g for 15 min to prepare fibrils for binding assays. The supernatant was discarded and the fibril pellet was resuspended in 30 mM Tris-HCl pH 7.4, 0.1% BSA to achieve the desired concentration of fibrils for use in the assay. Competition assays used a fixed concentration of α-syn, Aβ, or tau fibrils (1 μM), consisting of 3 μM, 50 nM, and 4 μM of …
Chu2015-41a	O=C1NC2=CC=CC=C2/C1=C/C=C/C3=CC=C([N+]([O-])=O)C=C3	10.1021/acs.jmedchem.5b00571			27.1	3.7			ThT	t	f	Recombinant tau (AA 243-375)	Purified recombinant tau monomer (300 μg/mL) was incubated in 20 mM Tris-HCl, pH 8.0, 100 mM NaCl, 25 μM low molecular weight heparin, and 0.5 mM DTT for 48 h at 37 °C with shaking at 1000 rpm in an Eppendorf Thermomixer. To determine the concentration of fibrils, the fibril reaction mix was centrifuged at 18000g for 15 min to separate fibrils from monomer. The concentration of tau monomer in the…		Fluorescence Displacement	The prepared fibril mixture was centrifuged at 18000g for 15 min to prepare fibrils for binding assays. The supernatant was discarded and the fibril pellet was resuspended in 30 mM Tris-HCl pH 7.4, 0.1% BSA to achieve the desired concentration of fibrils for use in the assay. Competition assays used a fixed concentration of α-syn, Aβ, or tau fibrils (1 μM), consisting of 3 μM, 50 nM, and 4 μM of …
Chu2015-41b	O=C1NC2=CC=CC=C2/C1=C\C=C\C3=CC=C([N+]([O-])=O)C=C3	10.1021/acs.jmedchem.5b00571			211.4	22.7			ThT	aS	f	Recombinant (E. Coli)	Purified recombinant α-syn monomer (2 mg/mL) was incubated in 20 mM Tris-HCl, pH 8.0, 100 mM NaCl for 72 h at 37 °C with shaking at 1000 rpm in an Eppendorf Thermomixer. Fibril concentration was determined by BCA protein assay to determine monomer concentration in the supernatant obtained by centrifuging the fibril reaction mix at 18000g for 15 min to separate fibrils from monomer. The measured d…		Fluorescence Displacement	The prepared fibril mixture was centrifuged at 18000g for 15 min to prepare fibrils for binding assays. The supernatant was discarded and the fibril pellet was resuspended in 30 mM Tris-HCl pH 7.4, 0.1% BSA to achieve the desired concentration of fibrils for use in the assay. Competition assays used a fixed concentration of α-syn, Aβ, or tau fibrils (1 μM), consisting of 3 μM, 50 nM, and 4 μM of …
Chu2015-41a	O=C1NC2=CC=CC=C2/C1=C/C=C/C3=CC=C([N+]([O-])=O)C=C3	10.1021/acs.jmedchem.5b00571			36.2	12.9			ThT	Ab42	f	Synthetic	Synthetic Aβ1−42 peptide (1 mg) (Bachem, Torrance, CA) was first dissolved in 50 μL of DMSO. An additional 925 μL of ultrapure water was added. Finally, 25 μLof 1 M Tris-HCl, pH 7.6, was added to bring the final peptide concentration to 222 μM (1 mg/mL). The dissolved peptide was incubated for 30 h at 37 °C with shaking at 1000 rpm in an Eppendorf Thermomixer. Fibril formation was confirmed by Th…		Fluorescence Displacement	The prepared fibril mixture was centrifuged at 18000g for 15 min to prepare fibrils for binding assays. The supernatant was discarded and the fibril pellet was resuspended in 30 mM Tris-HCl pH 7.4, 0.1% BSA to achieve the desired concentration of fibrils for use in the assay. Competition assays used a fixed concentration of α-syn, Aβ, or tau fibrils (1 μM), consisting of 3 μM, 50 nM, and 4 μM of …
Chu2015-41b	O=C1NC2=CC=CC=C2/C1=C\C=C\C3=CC=C([N+]([O-])=O)C=C3	10.1021/acs.jmedchem.5b00571			208.7	110.3			ThT	t	f	Recombinant tau (AA 243-375)	Purified recombinant tau monomer (300 μg/mL) was incubated in 20 mM Tris-HCl, pH 8.0, 100 mM NaCl, 25 μM low molecular weight heparin, and 0.5 mM DTT for 48 h at 37 °C with shaking at 1000 rpm in an Eppendorf Thermomixer. To determine the concentration of fibrils, the fibril reaction mix was centrifuged at 18000g for 15 min to separate fibrils from monomer. The concentration of tau monomer in the…		Fluorescence Displacement	The prepared fibril mixture was centrifuged at 18000g for 15 min to prepare fibrils for binding assays. The supernatant was discarded and the fibril pellet was resuspended in 30 mM Tris-HCl pH 7.4, 0.1% BSA to achieve the desired concentration of fibrils for use in the assay. Competition assays used a fixed concentration of α-syn, Aβ, or tau fibrils (1 μM), consisting of 3 μM, 50 nM, and 4 μM of …
Chu2015-42a	O=C1N(CC2=CC=CC=C2)C3=CC=CC=C3/C1=C/C=C/C4=CC=C([N+]([O-])=O)C=C4	10.1021/acs.jmedchem.5b00571			25	12.7			ThT	aS	f	Recombinant (E. Coli)	Purified recombinant α-syn monomer (2 mg/mL) was incubated in 20 mM Tris-HCl, pH 8.0, 100 mM NaCl for 72 h at 37 °C with shaking at 1000 rpm in an Eppendorf Thermomixer. Fibril concentration was determined by BCA protein assay to determine monomer concentration in the supernatant obtained by centrifuging the fibril reaction mix at 18000g for 15 min to separate fibrils from monomer. The measured d…		Fluorescence Displacement	The prepared fibril mixture was centrifuged at 18000g for 15 min to prepare fibrils for binding assays. The supernatant was discarded and the fibril pellet was resuspended in 30 mM Tris-HCl pH 7.4, 0.1% BSA to achieve the desired concentration of fibrils for use in the assay. Competition assays used a fixed concentration of α-syn, Aβ, or tau fibrils (1 μM), consisting of 3 μM, 50 nM, and 4 μM of …
Chu2015-41b	O=C1NC2=CC=CC=C2/C1=C\C=C\C3=CC=C([N+]([O-])=O)C=C3	10.1021/acs.jmedchem.5b00571			60	19.1			ThT	Ab42	f	Synthetic	Synthetic Aβ1−42 peptide (1 mg) (Bachem, Torrance, CA) was first dissolved in 50 μL of DMSO. An additional 925 μL of ultrapure water was added. Finally, 25 μLof 1 M Tris-HCl, pH 7.6, was added to bring the final peptide concentration to 222 μM (1 mg/mL). The dissolved peptide was incubated for 30 h at 37 °C with shaking at 1000 rpm in an Eppendorf Thermomixer. Fibril formation was confirmed by Th…		Fluorescence Displacement	The prepared fibril mixture was centrifuged at 18000g for 15 min to prepare fibrils for binding assays. The supernatant was discarded and the fibril pellet was resuspended in 30 mM Tris-HCl pH 7.4, 0.1% BSA to achieve the desired concentration of fibrils for use in the assay. Competition assays used a fixed concentration of α-syn, Aβ, or tau fibrils (1 μM), consisting of 3 μM, 50 nM, and 4 μM of …
Chu2015-42a	O=C1N(CC2=CC=CC=C2)C3=CC=CC=C3/C1=C/C=C/C4=CC=C([N+]([O-])=O)C=C4	10.1021/acs.jmedchem.5b00571			121.5	18.8			ThT	t	f	Recombinant tau (AA 243-375)	Purified recombinant tau monomer (300 μg/mL) was incubated in 20 mM Tris-HCl, pH 8.0, 100 mM NaCl, 25 μM low molecular weight heparin, and 0.5 mM DTT for 48 h at 37 °C with shaking at 1000 rpm in an Eppendorf Thermomixer. To determine the concentration of fibrils, the fibril reaction mix was centrifuged at 18000g for 15 min to separate fibrils from monomer. The concentration of tau monomer in the…		Fluorescence Displacement	The prepared fibril mixture was centrifuged at 18000g for 15 min to prepare fibrils for binding assays. The supernatant was discarded and the fibril pellet was resuspended in 30 mM Tris-HCl pH 7.4, 0.1% BSA to achieve the desired concentration of fibrils for use in the assay. Competition assays used a fixed concentration of α-syn, Aβ, or tau fibrils (1 μM), consisting of 3 μM, 50 nM, and 4 μM of …
Chu2015-42b	O=C1N(CC2=CC=CC=C2)C3=CC=CC=C3/C1=C\C=C\C4=CC=C([N+]([O-])=O)C=C4	10.1021/acs.jmedchem.5b00571			192.7	57.4			ThT	aS	f	Recombinant (E. Coli)	Purified recombinant α-syn monomer (2 mg/mL) was incubated in 20 mM Tris-HCl, pH 8.0, 100 mM NaCl for 72 h at 37 °C with shaking at 1000 rpm in an Eppendorf Thermomixer. Fibril concentration was determined by BCA protein assay to determine monomer concentration in the supernatant obtained by centrifuging the fibril reaction mix at 18000g for 15 min to separate fibrils from monomer. The measured d…		Fluorescence Displacement	The prepared fibril mixture was centrifuged at 18000g for 15 min to prepare fibrils for binding assays. The supernatant was discarded and the fibril pellet was resuspended in 30 mM Tris-HCl pH 7.4, 0.1% BSA to achieve the desired concentration of fibrils for use in the assay. Competition assays used a fixed concentration of α-syn, Aβ, or tau fibrils (1 μM), consisting of 3 μM, 50 nM, and 4 μM of …
Chu2015-42a	O=C1N(CC2=CC=CC=C2)C3=CC=CC=C3/C1=C/C=C/C4=CC=C([N+]([O-])=O)C=C4	10.1021/acs.jmedchem.5b00571			214.2	52.1			ThT	Ab42	f	Synthetic	Synthetic Aβ1−42 peptide (1 mg) (Bachem, Torrance, CA) was first dissolved in 50 μL of DMSO. An additional 925 μL of ultrapure water was added. Finally, 25 μLof 1 M Tris-HCl, pH 7.6, was added to bring the final peptide concentration to 222 μM (1 mg/mL). The dissolved peptide was incubated for 30 h at 37 °C with shaking at 1000 rpm in an Eppendorf Thermomixer. Fibril formation was confirmed by Th…		Fluorescence Displacement	The prepared fibril mixture was centrifuged at 18000g for 15 min to prepare fibrils for binding assays. The supernatant was discarded and the fibril pellet was resuspended in 30 mM Tris-HCl pH 7.4, 0.1% BSA to achieve the desired concentration of fibrils for use in the assay. Competition assays used a fixed concentration of α-syn, Aβ, or tau fibrils (1 μM), consisting of 3 μM, 50 nM, and 4 μM of …
Chu2015-42b	O=C1N(CC2=CC=CC=C2)C3=CC=CC=C3/C1=C\C=C\C4=CC=C([N+]([O-])=O)C=C4	10.1021/acs.jmedchem.5b00571			590.5	74.7			ThT	t	f	Recombinant tau (AA 243-375)	Purified recombinant tau monomer (300 μg/mL) was incubated in 20 mM Tris-HCl, pH 8.0, 100 mM NaCl, 25 μM low molecular weight heparin, and 0.5 mM DTT for 48 h at 37 °C with shaking at 1000 rpm in an Eppendorf Thermomixer. To determine the concentration of fibrils, the fibril reaction mix was centrifuged at 18000g for 15 min to separate fibrils from monomer. The concentration of tau monomer in the…		Fluorescence Displacement	The prepared fibril mixture was centrifuged at 18000g for 15 min to prepare fibrils for binding assays. The supernatant was discarded and the fibril pellet was resuspended in 30 mM Tris-HCl pH 7.4, 0.1% BSA to achieve the desired concentration of fibrils for use in the assay. Competition assays used a fixed concentration of α-syn, Aβ, or tau fibrils (1 μM), consisting of 3 μM, 50 nM, and 4 μM of …
Chu2015-43a	O=C1N(CC2=CC=C(OC)C=C2)C3=CC=CC=C3/C1=C/C=C/C4=CC=C([N+]([O-])=O)C=C4	10.1021/acs.jmedchem.5b00571			12.9	4.9			ThT	aS	f	Recombinant (E. Coli)	Purified recombinant α-syn monomer (2 mg/mL) was incubated in 20 mM Tris-HCl, pH 8.0, 100 mM NaCl for 72 h at 37 °C with shaking at 1000 rpm in an Eppendorf Thermomixer. Fibril concentration was determined by BCA protein assay to determine monomer concentration in the supernatant obtained by centrifuging the fibril reaction mix at 18000g for 15 min to separate fibrils from monomer. The measured d…		Fluorescence Displacement	The prepared fibril mixture was centrifuged at 18000g for 15 min to prepare fibrils for binding assays. The supernatant was discarded and the fibril pellet was resuspended in 30 mM Tris-HCl pH 7.4, 0.1% BSA to achieve the desired concentration of fibrils for use in the assay. Competition assays used a fixed concentration of α-syn, Aβ, or tau fibrils (1 μM), consisting of 3 μM, 50 nM, and 4 μM of …
Chu2015-42b	O=C1N(CC2=CC=CC=C2)C3=CC=CC=C3/C1=C\C=C\C4=CC=C([N+]([O-])=O)C=C4	10.1021/acs.jmedchem.5b00571			235.4	143			ThT	Ab42	f	Synthetic	Synthetic Aβ1−42 peptide (1 mg) (Bachem, Torrance, CA) was first dissolved in 50 μL of DMSO. An additional 925 μL of ultrapure water was added. Finally, 25 μLof 1 M Tris-HCl, pH 7.6, was added to bring the final peptide concentration to 222 μM (1 mg/mL). The dissolved peptide was incubated for 30 h at 37 °C with shaking at 1000 rpm in an Eppendorf Thermomixer. Fibril formation was confirmed by Th…		Fluorescence Displacement	The prepared fibril mixture was centrifuged at 18000g for 15 min to prepare fibrils for binding assays. The supernatant was discarded and the fibril pellet was resuspended in 30 mM Tris-HCl pH 7.4, 0.1% BSA to achieve the desired concentration of fibrils for use in the assay. Competition assays used a fixed concentration of α-syn, Aβ, or tau fibrils (1 μM), consisting of 3 μM, 50 nM, and 4 μM of …
Chu2015-43a	O=C1N(CC2=CC=C(OC)C=C2)C3=CC=CC=C3/C1=C/C=C/C4=CC=C([N+]([O-])=O)C=C4	10.1021/acs.jmedchem.5b00571			72.4	24.1			ThT	t	f	Recombinant tau (AA 243-375)	Purified recombinant tau monomer (300 μg/mL) was incubated in 20 mM Tris-HCl, pH 8.0, 100 mM NaCl, 25 μM low molecular weight heparin, and 0.5 mM DTT for 48 h at 37 °C with shaking at 1000 rpm in an Eppendorf Thermomixer. To determine the concentration of fibrils, the fibril reaction mix was centrifuged at 18000g for 15 min to separate fibrils from monomer. The concentration of tau monomer in the…		Fluorescence Displacement	The prepared fibril mixture was centrifuged at 18000g for 15 min to prepare fibrils for binding assays. The supernatant was discarded and the fibril pellet was resuspended in 30 mM Tris-HCl pH 7.4, 0.1% BSA to achieve the desired concentration of fibrils for use in the assay. Competition assays used a fixed concentration of α-syn, Aβ, or tau fibrils (1 μM), consisting of 3 μM, 50 nM, and 4 μM of …
Chu2015-43b	O=C1N(CC2=CC=C(OC)C=C2)C3=CC=CC=C3/C1=C\C=C\C4=CC=C([N+]([O-])=O)C=C4	10.1021/acs.jmedchem.5b00571			81.9	31.3			ThT	aS	f	Recombinant (E. Coli)	Purified recombinant α-syn monomer (2 mg/mL) was incubated in 20 mM Tris-HCl, pH 8.0, 100 mM NaCl for 72 h at 37 °C with shaking at 1000 rpm in an Eppendorf Thermomixer. Fibril concentration was determined by BCA protein assay to determine monomer concentration in the supernatant obtained by centrifuging the fibril reaction mix at 18000g for 15 min to separate fibrils from monomer. The measured d…		Fluorescence Displacement	The prepared fibril mixture was centrifuged at 18000g for 15 min to prepare fibrils for binding assays. The supernatant was discarded and the fibril pellet was resuspended in 30 mM Tris-HCl pH 7.4, 0.1% BSA to achieve the desired concentration of fibrils for use in the assay. Competition assays used a fixed concentration of α-syn, Aβ, or tau fibrils (1 μM), consisting of 3 μM, 50 nM, and 4 μM of …
Chu2015-43a	O=C1N(CC2=CC=C(OC)C=C2)C3=CC=CC=C3/C1=C/C=C/C4=CC=C([N+]([O-])=O)C=C4	10.1021/acs.jmedchem.5b00571			130.8	64.4			ThT	Ab42	f	Synthetic	Synthetic Aβ1−42 peptide (1 mg) (Bachem, Torrance, CA) was first dissolved in 50 μL of DMSO. An additional 925 μL of ultrapure water was added. Finally, 25 μLof 1 M Tris-HCl, pH 7.6, was added to bring the final peptide concentration to 222 μM (1 mg/mL). The dissolved peptide was incubated for 30 h at 37 °C with shaking at 1000 rpm in an Eppendorf Thermomixer. Fibril formation was confirmed by Th…		Fluorescence Displacement	The prepared fibril mixture was centrifuged at 18000g for 15 min to prepare fibrils for binding assays. The supernatant was discarded and the fibril pellet was resuspended in 30 mM Tris-HCl pH 7.4, 0.1% BSA to achieve the desired concentration of fibrils for use in the assay. Competition assays used a fixed concentration of α-syn, Aβ, or tau fibrils (1 μM), consisting of 3 μM, 50 nM, and 4 μM of …
Chu2015-43b	O=C1N(CC2=CC=C(OC)C=C2)C3=CC=CC=C3/C1=C\C=C\C4=CC=C([N+]([O-])=O)C=C4	10.1021/acs.jmedchem.5b00571			318.1	104.3			ThT	t	f	Recombinant tau (AA 243-375)	Purified recombinant tau monomer (300 μg/mL) was incubated in 20 mM Tris-HCl, pH 8.0, 100 mM NaCl, 25 μM low molecular weight heparin, and 0.5 mM DTT for 48 h at 37 °C with shaking at 1000 rpm in an Eppendorf Thermomixer. To determine the concentration of fibrils, the fibril reaction mix was centrifuged at 18000g for 15 min to separate fibrils from monomer. The concentration of tau monomer in the…		Fluorescence Displacement	The prepared fibril mixture was centrifuged at 18000g for 15 min to prepare fibrils for binding assays. The supernatant was discarded and the fibril pellet was resuspended in 30 mM Tris-HCl pH 7.4, 0.1% BSA to achieve the desired concentration of fibrils for use in the assay. Competition assays used a fixed concentration of α-syn, Aβ, or tau fibrils (1 μM), consisting of 3 μM, 50 nM, and 4 μM of …
Chu2015-44a	O=C1N(CC2=CC(OC)=CC=C2)C3=CC=CC=C3/C1=C/C=C/C4=CC=C([N+]([O-])=O)C=C4	10.1021/acs.jmedchem.5b00571			3.8	0.6			ThT	aS	f	Recombinant (E. Coli)	Purified recombinant α-syn monomer (2 mg/mL) was incubated in 20 mM Tris-HCl, pH 8.0, 100 mM NaCl for 72 h at 37 °C with shaking at 1000 rpm in an Eppendorf Thermomixer. Fibril concentration was determined by BCA protein assay to determine monomer concentration in the supernatant obtained by centrifuging the fibril reaction mix at 18000g for 15 min to separate fibrils from monomer. The measured d…		Fluorescence Displacement	The prepared fibril mixture was centrifuged at 18000g for 15 min to prepare fibrils for binding assays. The supernatant was discarded and the fibril pellet was resuspended in 30 mM Tris-HCl pH 7.4, 0.1% BSA to achieve the desired concentration of fibrils for use in the assay. Competition assays used a fixed concentration of α-syn, Aβ, or tau fibrils (1 μM), consisting of 3 μM, 50 nM, and 4 μM of …
Chu2015-43b	O=C1N(CC2=CC=C(OC)C=C2)C3=CC=CC=C3/C1=C\C=C\C4=CC=C([N+]([O-])=O)C=C4	10.1021/acs.jmedchem.5b00571			138.5	40.2			ThT	Ab42	f	Synthetic	Synthetic Aβ1−42 peptide (1 mg) (Bachem, Torrance, CA) was first dissolved in 50 μL of DMSO. An additional 925 μL of ultrapure water was added. Finally, 25 μLof 1 M Tris-HCl, pH 7.6, was added to bring the final peptide concentration to 222 μM (1 mg/mL). The dissolved peptide was incubated for 30 h at 37 °C with shaking at 1000 rpm in an Eppendorf Thermomixer. Fibril formation was confirmed by Th…		Fluorescence Displacement	The prepared fibril mixture was centrifuged at 18000g for 15 min to prepare fibrils for binding assays. The supernatant was discarded and the fibril pellet was resuspended in 30 mM Tris-HCl pH 7.4, 0.1% BSA to achieve the desired concentration of fibrils for use in the assay. Competition assays used a fixed concentration of α-syn, Aβ, or tau fibrils (1 μM), consisting of 3 μM, 50 nM, and 4 μM of …
Chu2015-44a	O=C1N(CC2=CC(OC)=CC=C2)C3=CC=CC=C3/C1=C/C=C/C4=CC=C([N+]([O-])=O)C=C4	10.1021/acs.jmedchem.5b00571			228.6	113.7			ThT	t	f	Recombinant tau (AA 243-375)	Purified recombinant tau monomer (300 μg/mL) was incubated in 20 mM Tris-HCl, pH 8.0, 100 mM NaCl, 25 μM low molecular weight heparin, and 0.5 mM DTT for 48 h at 37 °C with shaking at 1000 rpm in an Eppendorf Thermomixer. To determine the concentration of fibrils, the fibril reaction mix was centrifuged at 18000g for 15 min to separate fibrils from monomer. The concentration of tau monomer in the…		Fluorescence Displacement	The prepared fibril mixture was centrifuged at 18000g for 15 min to prepare fibrils for binding assays. The supernatant was discarded and the fibril pellet was resuspended in 30 mM Tris-HCl pH 7.4, 0.1% BSA to achieve the desired concentration of fibrils for use in the assay. Competition assays used a fixed concentration of α-syn, Aβ, or tau fibrils (1 μM), consisting of 3 μM, 50 nM, and 4 μM of …
Chu2015-44b	O=C1N(CC2=CC(OC)=CC=C2)C3=CC=CC=C3/C1=C\C=C\C4=CC=C([N+]([O-])=O)C=C4	10.1021/acs.jmedchem.5b00571			64.7	14.6			ThT	aS	f	Recombinant (E. Coli)	Purified recombinant α-syn monomer (2 mg/mL) was incubated in 20 mM Tris-HCl, pH 8.0, 100 mM NaCl for 72 h at 37 °C with shaking at 1000 rpm in an Eppendorf Thermomixer. Fibril concentration was determined by BCA protein assay to determine monomer concentration in the supernatant obtained by centrifuging the fibril reaction mix at 18000g for 15 min to separate fibrils from monomer. The measured d…		Fluorescence Displacement	The prepared fibril mixture was centrifuged at 18000g for 15 min to prepare fibrils for binding assays. The supernatant was discarded and the fibril pellet was resuspended in 30 mM Tris-HCl pH 7.4, 0.1% BSA to achieve the desired concentration of fibrils for use in the assay. Competition assays used a fixed concentration of α-syn, Aβ, or tau fibrils (1 μM), consisting of 3 μM, 50 nM, and 4 μM of …
Chu2015-44a	O=C1N(CC2=CC(OC)=CC=C2)C3=CC=CC=C3/C1=C/C=C/C4=CC=C([N+]([O-])=O)C=C4	10.1021/acs.jmedchem.5b00571			109.7	0.4			ThT	Ab42	f	Synthetic	Synthetic Aβ1−42 peptide (1 mg) (Bachem, Torrance, CA) was first dissolved in 50 μL of DMSO. An additional 925 μL of ultrapure water was added. Finally, 25 μLof 1 M Tris-HCl, pH 7.6, was added to bring the final peptide concentration to 222 μM (1 mg/mL). The dissolved peptide was incubated for 30 h at 37 °C with shaking at 1000 rpm in an Eppendorf Thermomixer. Fibril formation was confirmed by Th…		Fluorescence Displacement	The prepared fibril mixture was centrifuged at 18000g for 15 min to prepare fibrils for binding assays. The supernatant was discarded and the fibril pellet was resuspended in 30 mM Tris-HCl pH 7.4, 0.1% BSA to achieve the desired concentration of fibrils for use in the assay. Competition assays used a fixed concentration of α-syn, Aβ, or tau fibrils (1 μM), consisting of 3 μM, 50 nM, and 4 μM of …
Chu2015-44b	O=C1N(CC2=CC(OC)=CC=C2)C3=CC=CC=C3/C1=C\C=C\C4=CC=C([N+]([O-])=O)C=C4	10.1021/acs.jmedchem.5b00571			354.6	211.7			ThT	t	f	Recombinant tau (AA 243-375)	Purified recombinant tau monomer (300 μg/mL) was incubated in 20 mM Tris-HCl, pH 8.0, 100 mM NaCl, 25 μM low molecular weight heparin, and 0.5 mM DTT for 48 h at 37 °C with shaking at 1000 rpm in an Eppendorf Thermomixer. To determine the concentration of fibrils, the fibril reaction mix was centrifuged at 18000g for 15 min to separate fibrils from monomer. The concentration of tau monomer in the…		Fluorescence Displacement	The prepared fibril mixture was centrifuged at 18000g for 15 min to prepare fibrils for binding assays. The supernatant was discarded and the fibril pellet was resuspended in 30 mM Tris-HCl pH 7.4, 0.1% BSA to achieve the desired concentration of fibrils for use in the assay. Competition assays used a fixed concentration of α-syn, Aβ, or tau fibrils (1 μM), consisting of 3 μM, 50 nM, and 4 μM of …
Chu2015-45a	O=C1N(CC2=CC(OC)=C(OC)C=C2)C3=CC=CC=C3/C1=C/C=C/C4=CC=C([N+]([O-])=O)C=C4	10.1021/acs.jmedchem.5b00571			3.5	0.2			ThT	aS	f	Recombinant (E. Coli)	Purified recombinant α-syn monomer (2 mg/mL) was incubated in 20 mM Tris-HCl, pH 8.0, 100 mM NaCl for 72 h at 37 °C with shaking at 1000 rpm in an Eppendorf Thermomixer. Fibril concentration was determined by BCA protein assay to determine monomer concentration in the supernatant obtained by centrifuging the fibril reaction mix at 18000g for 15 min to separate fibrils from monomer. The measured d…		Fluorescence Displacement	The prepared fibril mixture was centrifuged at 18000g for 15 min to prepare fibrils for binding assays. The supernatant was discarded and the fibril pellet was resuspended in 30 mM Tris-HCl pH 7.4, 0.1% BSA to achieve the desired concentration of fibrils for use in the assay. Competition assays used a fixed concentration of α-syn, Aβ, or tau fibrils (1 μM), consisting of 3 μM, 50 nM, and 4 μM of …
Chu2015-44b	O=C1N(CC2=CC(OC)=CC=C2)C3=CC=CC=C3/C1=C\C=C\C4=CC=C([N+]([O-])=O)C=C4	10.1021/acs.jmedchem.5b00571			264.8	64.4			ThT	Ab42	f	Synthetic	Synthetic Aβ1−42 peptide (1 mg) (Bachem, Torrance, CA) was first dissolved in 50 μL of DMSO. An additional 925 μL of ultrapure water was added. Finally, 25 μLof 1 M Tris-HCl, pH 7.6, was added to bring the final peptide concentration to 222 μM (1 mg/mL). The dissolved peptide was incubated for 30 h at 37 °C with shaking at 1000 rpm in an Eppendorf Thermomixer. Fibril formation was confirmed by Th…		Fluorescence Displacement	The prepared fibril mixture was centrifuged at 18000g for 15 min to prepare fibrils for binding assays. The supernatant was discarded and the fibril pellet was resuspended in 30 mM Tris-HCl pH 7.4, 0.1% BSA to achieve the desired concentration of fibrils for use in the assay. Competition assays used a fixed concentration of α-syn, Aβ, or tau fibrils (1 μM), consisting of 3 μM, 50 nM, and 4 μM of …
Chu2015-45a	O=C1N(CC2=CC(OC)=C(OC)C=C2)C3=CC=CC=C3/C1=C/C=C/C4=CC=C([N+]([O-])=O)C=C4	10.1021/acs.jmedchem.5b00571			151.7	64.7			ThT	t	f	Recombinant tau (AA 243-375)	Purified recombinant tau monomer (300 μg/mL) was incubated in 20 mM Tris-HCl, pH 8.0, 100 mM NaCl, 25 μM low molecular weight heparin, and 0.5 mM DTT for 48 h at 37 °C with shaking at 1000 rpm in an Eppendorf Thermomixer. To determine the concentration of fibrils, the fibril reaction mix was centrifuged at 18000g for 15 min to separate fibrils from monomer. The concentration of tau monomer in the…		Fluorescence Displacement	The prepared fibril mixture was centrifuged at 18000g for 15 min to prepare fibrils for binding assays. The supernatant was discarded and the fibril pellet was resuspended in 30 mM Tris-HCl pH 7.4, 0.1% BSA to achieve the desired concentration of fibrils for use in the assay. Competition assays used a fixed concentration of α-syn, Aβ, or tau fibrils (1 μM), consisting of 3 μM, 50 nM, and 4 μM of …
Chu2015-45b	O=C1N(CC2=CC(OC)=C(OC)C=C2)C3=CC=CC=C3/C1=C\C=C\C4=CC=C([N+]([O-])=O)C=C4	10.1021/acs.jmedchem.5b00571			53.3	15			ThT	aS	f	Recombinant (E. Coli)	Purified recombinant α-syn monomer (2 mg/mL) was incubated in 20 mM Tris-HCl, pH 8.0, 100 mM NaCl for 72 h at 37 °C with shaking at 1000 rpm in an Eppendorf Thermomixer. Fibril concentration was determined by BCA protein assay to determine monomer concentration in the supernatant obtained by centrifuging the fibril reaction mix at 18000g for 15 min to separate fibrils from monomer. The measured d…		Fluorescence Displacement	The prepared fibril mixture was centrifuged at 18000g for 15 min to prepare fibrils for binding assays. The supernatant was discarded and the fibril pellet was resuspended in 30 mM Tris-HCl pH 7.4, 0.1% BSA to achieve the desired concentration of fibrils for use in the assay. Competition assays used a fixed concentration of α-syn, Aβ, or tau fibrils (1 μM), consisting of 3 μM, 50 nM, and 4 μM of …
Chu2015-45a	O=C1N(CC2=CC(OC)=C(OC)C=C2)C3=CC=CC=C3/C1=C/C=C/C4=CC=C([N+]([O-])=O)C=C4	10.1021/acs.jmedchem.5b00571			73.6	27.3			ThT	Ab42	f	Synthetic	Synthetic Aβ1−42 peptide (1 mg) (Bachem, Torrance, CA) was first dissolved in 50 μL of DMSO. An additional 925 μL of ultrapure water was added. Finally, 25 μLof 1 M Tris-HCl, pH 7.6, was added to bring the final peptide concentration to 222 μM (1 mg/mL). The dissolved peptide was incubated for 30 h at 37 °C with shaking at 1000 rpm in an Eppendorf Thermomixer. Fibril formation was confirmed by Th…		Fluorescence Displacement	The prepared fibril mixture was centrifuged at 18000g for 15 min to prepare fibrils for binding assays. The supernatant was discarded and the fibril pellet was resuspended in 30 mM Tris-HCl pH 7.4, 0.1% BSA to achieve the desired concentration of fibrils for use in the assay. Competition assays used a fixed concentration of α-syn, Aβ, or tau fibrils (1 μM), consisting of 3 μM, 50 nM, and 4 μM of …
Chu2015-45b	O=C1N(CC2=CC(OC)=C(OC)C=C2)C3=CC=CC=C3/C1=C\C=C\C4=CC=C([N+]([O-])=O)C=C4	10.1021/acs.jmedchem.5b00571			630.3	250.7			ThT	t	f	Recombinant tau (AA 243-375)	Purified recombinant tau monomer (300 μg/mL) was incubated in 20 mM Tris-HCl, pH 8.0, 100 mM NaCl, 25 μM low molecular weight heparin, and 0.5 mM DTT for 48 h at 37 °C with shaking at 1000 rpm in an Eppendorf Thermomixer. To determine the concentration of fibrils, the fibril reaction mix was centrifuged at 18000g for 15 min to separate fibrils from monomer. The concentration of tau monomer in the…		Fluorescence Displacement	The prepared fibril mixture was centrifuged at 18000g for 15 min to prepare fibrils for binding assays. The supernatant was discarded and the fibril pellet was resuspended in 30 mM Tris-HCl pH 7.4, 0.1% BSA to achieve the desired concentration of fibrils for use in the assay. Competition assays used a fixed concentration of α-syn, Aβ, or tau fibrils (1 μM), consisting of 3 μM, 50 nM, and 4 μM of …
[truncated: 3,695 more rows]
